# Supplementary material for: Tris(1,10-phenanthroline-κ2 N,N′)nickel(II) bis­(2,4,5-tricarb­oxy­benzo­ate) monohydrate
Source: Acta Crystallogr Sect E Struct Rep Online. 2011 Nov 23;67(Pt 12):m1814–5. doi: 10.1107/S1600536811048914 (PMC3238718; doi:10.1107/S1600536811048914)
Supplement: Supplementary file 1 [file e-67-m1814-sup1.cif]

##############################################################################
#                                                                            #
# This CIF contains the data in a paper accepted for publication in          #
# Acta Crystallographica Section E. It conforms to the requirements of       #
# Notes for Authors for Acta Crystallographica Section E, and has been       #
# peer reviewed under the auspices of the IUCr Commission on Journals.       #
#                                                                            #
# Full details of the Crystallographic Information File format               #
# are given in the paper "The Crystallographic Information File (CIF):       #
# a New Standard Archive File for Crystallography" by S. R. Hall, F. H.      #
# Allen and I. D. Brown [Acta Cryst. (1991), A47, 655-685].                  #
#                                                                            #
# The current version of the core CIF dictionary is obtainable from          #
# ftp://ftp.iucr.org/pub/cif_core.dic.                                       #
#                                                                            #
# Software is freely available for graphical display of the structure(s)     #
# in this CIF. For information consult the CIF software page                 #
# http://www.iucr.org/resources/cif/software.                                #
#                                                                            #
# This file may be used for bona fide research purposes within the           #
# scientific community so long as proper attribution is given to the journal # 
# article from which it was obtained.                                        #
#                                                                            #
##############################################################################
data_global
_audit_creation_method     'from SHELXL97 CIF and IUCr SHELXL97-template'
_journal_date_recd_electronic     2011-11-11
_journal_date_accepted     2011-11-16
_journal_name_full     'Acta Crystallographica, Section E'
_journal_year     2011
_journal_volume     67
_journal_issue     12
_journal_page_first     m1814
_journal_page_last     m1815
_journal_paper_category     QM
_journal_coeditor_code     BQ2318
_publ_contact_author_name     'Dr. Kai-Long Zhong'
_publ_contact_author_address
;
Department of Applied Chemistry
Nanjing College of Chemical Technology
Nanjing 210048, People's Republic of China
;
_publ_contact_author_email     'zklong76@163.com'
_publ_contact_author_fax     '+86-025-58370621'
_publ_contact_author_phone     '+86-025-58371642'
_publ_section_title
;
Tris(1,10-phenanthroline-\k^2^<i>N</i>,<i>N</i>')nickel(II)
bis(2,4,5-tricarboxybenzoate) monohydrate
;
loop_
    _publ_author_name
    _publ_author_address
    'Kai-Long Zhong'
;
Department of Applied Chemistry
Nanjing College of Chemical Technology
Nanjing 210048, People's Republic of China
;
    'Chao Ni'
;
Department of Applied Chemistry
Nanjing College of Chemical Technology
Nanjing 210048, People's Republic of China
;
    'Ming-Yi Qian'
;
Department of Applied Chemistry
Nanjing College of Chemical Technology
Nanjing 210048, People's Republic of China
;
data_I
_audit_creation_method     SHELXL-97
_chemical_name_systematic
;
Tris(1,10-phenanthroline-\k^2^<i>N</i>,<i>N</i>')nickel(II)
bis(2,4,5-tricarboxybenzoate) monohydrate
;
_chemical_name_common     ?
_chemical_formula_moiety     'C36 H24 N6 Ni 2+, 2(C10 H5 O8 -), H2 O'
_chemical_formula_sum     'C56 H36 N6 Ni O17'
_chemical_formula_iupac     '[Ni (C12 H8 N2)3] (C10 H5 O8)2, H2 O'
_chemical_formula_weight     1123.62
_chemical_melting_point     ?
_symmetry_cell_setting     monoclinic
_symmetry_space_group_name_H-M     'C 2/c'
_symmetry_space_group_name_Hall     '-C 2yc'
loop_
    _symmetry_equiv_pos_as_xyz
    'x, y, z'
    '-x, y, -z+1/2'
    'x+1/2, y+1/2, z'
    '-x+1/2, y+1/2, -z+1/2'
    '-x, -y, -z'
    'x, -y, z-1/2'
    '-x+1/2, -y+1/2, -z'
    'x+1/2, -y+1/2, z-1/2'
_cell_length_a     24.2009(11)
_cell_length_b     14.1546(5)
_cell_length_c     15.8347(7)
_cell_angle_alpha     90.00
_cell_angle_beta     116.271(5)
_cell_angle_gamma     90.00
_cell_volume     4864.0(4)
_cell_formula_units_Z     4
_cell_measurement_reflns_used     4069
_cell_measurement_theta_min     2.8157
_cell_measurement_theta_max     29.2225
_cell_measurement_temperature     295.15
_exptl_crystal_description     Block
_exptl_crystal_colour     'orange'
_exptl_crystal_size_max     0.40
_exptl_crystal_size_mid     0.40
_exptl_crystal_size_min     0.30
_exptl_crystal_density_diffrn     1.534
_exptl_crystal_density_meas     ?
_exptl_crystal_density_method     'not measured'
_exptl_crystal_F_000     2312
_exptl_absorpt_coefficient_mu     0.486
_exptl_absorpt_correction_type     multi-scan
_exptl_absorpt_process_details
;
(ABSPACK; Oxford Diffraction, 2009)
;
_exptl_absorpt_correction_T_min     0.8294
_exptl_absorpt_correction_T_max     0.8680
_exptl_special_details     ?
_diffrn_ambient_temperature     295.15
_diffrn_radiation_type     MoK\a
_diffrn_radiation_wavelength     0.71073
_diffrn_radiation_source     'Enhance (Mo) X-ray Source'
_diffrn_radiation_monochromator     graphite
_diffrn_measurement_device_type
                            'Oxford Diffraction Xcalibur Sapphire3 Gemini ultra'
_diffrn_measurement_method     '\w scans'
_diffrn_detector_area_resol_mean     15.9149
_diffrn_reflns_number     12270
_diffrn_reflns_av_R_equivalents     0.0366
_diffrn_reflns_av_sigmaI/netI     0.0788
_diffrn_reflns_theta_min     2.87
_diffrn_reflns_theta_max     26.37
_diffrn_reflns_theta_full     26.37
_diffrn_measured_fraction_theta_max     0.998
_diffrn_measured_fraction_theta_full     0.998
_diffrn_reflns_limit_h_min     -30
_diffrn_reflns_limit_h_max     29
_diffrn_reflns_limit_k_min     -14
_diffrn_reflns_limit_k_max     17
_diffrn_reflns_limit_l_min     -14
_diffrn_reflns_limit_l_max     19
_diffrn_standards_number     ?
_diffrn_standards_interval_count     ?
_diffrn_standards_interval_time     ?
_diffrn_standards_decay_%     ?
_refine_special_details
;
Refinement of <i>F</i>^2^ against ALL reflections. The weighted <i>R</i>-factor
<i>wR</i> and goodness of fit <i>S</i> are based on <i>F</i>^2^, conventional
<i>R</i>-factors <i>R</i> are based on <i>F</i>, with <i>F</i> set to zero for
negative <i>F</i>^2^. The threshold expression of <i>F</i>^2^ >
\s(<i>F</i>^2^) is used only for calculating <i>R</i>-factors(gt) <i>etc</i>.
and is not relevant to the choice of reflections for refinement.
<i>R</i>-factors based on <i>F</i>^2^ are statistically about twice as large
as those based on <i>F</i>, and <i>R</i>- factors based on ALL data will be
even larger.
;
_reflns_number_total     4977
_reflns_number_gt     3050
_reflns_threshold_expression     I>2\s(I)
_refine_ls_structure_factor_coef     Fsqd
_refine_ls_matrix_type     full
_refine_ls_R_factor_all     0.0772
_refine_ls_R_factor_gt     0.0409
_refine_ls_wR_factor_gt     0.0511
_refine_ls_wR_factor_ref     0.0536
_refine_ls_goodness_of_fit_ref     1.021
_refine_ls_restrained_S_all     1.023
_refine_ls_number_reflns     4977
_refine_ls_number_parameters     369
_refine_ls_number_restraints     3
_refine_ls_hydrogen_treatment     mixed
_refine_ls_weighting_scheme     calc
_refine_ls_weighting_details
                 'calc w=1/[\s^2^(Fo^2^)+(0.0092P)^2^] where P=(Fo^2^+2Fc^2^)/3'
_atom_sites_solution_hydrogens     geom
_atom_sites_solution_primary     direct
_atom_sites_solution_secondary     difmap
_refine_ls_shift/su_max     0.000
_refine_ls_shift/su_mean     0.000
_refine_diff_density_max     0.524
_refine_diff_density_min     -0.418
_refine_ls_extinction_method     none
_refine_ls_extinction_coef     ?
loop_
    _atom_type_symbol
    _atom_type_description
    _atom_type_scat_dispersion_real
    _atom_type_scat_dispersion_imag
    _atom_type_scat_source
    'C' 'C' 0.0033 0.0016
                         'International Tables Vol C Tables 4.2.6.8 and 6.1.1.4'
    'H' 'H' 0.0000 0.0000
                         'International Tables Vol C Tables 4.2.6.8 and 6.1.1.4'
    'N' 'N' 0.0061 0.0033
                         'International Tables Vol C Tables 4.2.6.8 and 6.1.1.4'
    'O' 'O' 0.0106 0.0060
                         'International Tables Vol C Tables 4.2.6.8 and 6.1.1.4'
    'Ni' 'Ni' 0.3393 1.1124
                         'International Tables Vol C Tables 4.2.6.8 and 6.1.1.4'
_computing_data_collection     'CrysAlis PRO (Oxford Diffraction, 2009)'
_computing_cell_refinement     'CrysAlis PRO (Oxford Diffraction, 2009)'
_computing_data_reduction     'CrysAlis PRO (Oxford Diffraction, 2009)'
_computing_structure_solution     'SHELXS97 (Sheldrick, 2008)'
_computing_structure_refinement     'SHELXL97 (Sheldrick, 2008)'
_computing_molecular_graphics     'XP in SHELXTL (Sheldrick, 2008)'
_computing_publication_material     'SHELXTL (Sheldrick, 2008)'
loop_
    _atom_site_type_symbol
    _atom_site_label
    _atom_site_fract_x
    _atom_site_fract_y
    _atom_site_fract_z
    _atom_site_U_iso_or_equiv
    _atom_site_adp_type
    _atom_site_calc_flag
    _atom_site_refinement_flags
    _atom_site_occupancy
    _atom_site_symmetry_multiplicity
    _atom_site_disorder_assembly
    _atom_site_disorder_group
    Ni Ni1 1.0000 0.31042(3) 0.7500 0.03040(12) Uani d S 1 2 . .
    N N1 1.02407(7) 0.21222(12) 0.67422(11) 0.0312(5) Uani d . 1 1 . .
    N N2 0.91737(7) 0.30145(13) 0.62879(11) 0.0326(4) Uani d . 1 1 . .
    N N3 0.97131(7) 0.42419(13) 0.80545(10) 0.0318(5) Uani d . 1 1 . .
    O O1 0.68321(7) 0.46426(12) 0.52192(11) 0.0511(4) Uani d . 1 1 . .
    H H5 0.7152 0.4948 0.5473 0.077 Uiso calc R 1 1 . .
    O O1W 0.5000 0.5789(3) 0.2500 0.1201(14) Uani d SD 1 2 . .
    H H1WA 0.4734(13) 0.541(2) 0.223(3) 0.169(19) Uiso d D 1 1 . .
    O O2 0.59675(7) 0.46988(12) 0.39080(11) 0.0560(5) Uani d . 1 1 . .
    O O3 0.70784(6) 0.44147(11) 0.35063(10) 0.0452(4) Uani d . 1 1 . .
    O O4 0.74751(8) 0.53534(11) 0.27810(12) 0.0556(5) Uani d . 1 1 . .
    H H4 0.7555 0.4850 0.2603 0.083 Uiso calc R 1 1 . .
    O O5 0.73100(7) 0.86793(11) 0.28224(11) 0.0593(5) Uani d . 1 1 . .
    O O6 0.71141(6) 0.94807(11) 0.38534(10) 0.0459(4) Uani d U 1 1 . .
    O O7 0.64163(8) 0.93250(12) 0.45856(13) 0.0661(5) Uani d . 1 1 . .
    H H7 0.6652 0.9388 0.4344 0.099 Uiso calc R 1 1 . .
    O O8 0.60196(8) 0.81822(13) 0.50512(13) 0.0807(6) Uani d . 1 1 . .
    C C1 1.07715(9) 0.16650(16) 0.69809(14) 0.0398(6) Uani d . 1 1 . .
    H H1 1.1077 0.1718 0.7597 0.048 Uiso calc R 1 1 . .
    C C2 1.08895(10) 0.11114(17) 0.63505(17) 0.0456(6) Uani d . 1 1 . .
    H H2 1.1267 0.0809 0.6543 0.055 Uiso calc R 1 1 . .
    C C3 1.04430(10) 0.10193(16) 0.54458(17) 0.0424(6) Uani d . 1 1 . .
    H H3 1.0517 0.0658 0.5016 0.051 Uiso calc R 1 1 . .
    C C4 0.98738(9) 0.14703(15) 0.51668(15) 0.0344(6) Uani d . 1 1 . .
    C C5 0.93748(11) 0.13995(16) 0.42380(15) 0.0437(6) Uani d . 1 1 . .
    H H9 0.9429 0.1063 0.3775 0.052 Uiso calc R 1 1 . .
    C C6 0.88307(10) 0.18152(17) 0.40309(14) 0.0456(6) Uani d . 1 1 . .
    H H8 0.8508 0.1735 0.3433 0.055 Uiso calc R 1 1 . .
    C C7 0.87341(10) 0.23763(16) 0.47020(14) 0.0347(6) Uani d . 1 1 . .
    C C8 0.81794(10) 0.28303(17) 0.45171(15) 0.0481(7) Uani d . 1 1 . .
    H H10 0.7846 0.2781 0.3925 0.058 Uiso calc R 1 1 . .
    C C9 0.81285(10) 0.33462(17) 0.52063(17) 0.0483(7) Uani d . 1 1 . .
    H H11 0.7759 0.3641 0.5093 0.058 Uiso calc R 1 1 . .
    C C10 0.86370(10) 0.34262(16) 0.60827(15) 0.0416(6) Uani d . 1 1 . .
    H H12 0.8598 0.3785 0.6545 0.050 Uiso calc R 1 1 . .
    C C11 0.92208(9) 0.24801(15) 0.56050(14) 0.0284(5) Uani d . 1 1 . .
    C C12 0.97938(8) 0.20154(15) 0.58436(13) 0.0287(5) Uani d . 1 1 . .
    C C13 0.94314(9) 0.42376(17) 0.86098(14) 0.0423(6) Uani d . 1 1 . .
    H H13 0.9339 0.3659 0.8795 0.051 Uiso calc R 1 1 . .
    C C14 0.92679(10) 0.50594(19) 0.89267(17) 0.0535(7) Uani d . 1 1 . .
    H H14 0.9068 0.5024 0.9311 0.064 Uiso calc R 1 1 . .
    C C15 0.94016(10) 0.59170(18) 0.86711(16) 0.0543(7) Uani d . 1 1 . .
    H H15 0.9296 0.6470 0.8882 0.065 Uiso calc R 1 1 . .
    C C16 0.97025(9) 0.59569(17) 0.80814(15) 0.0383(6) Uani d . 1 1 . .
    C C17 0.98481(8) 0.50971(16) 0.77988(13) 0.0288(5) Uani d . 1 1 . .
    C C18 0.98564(9) 0.68215(17) 0.77834(14) 0.0504(7) Uani d . 1 1 . .
    H H18 0.9760 0.7392 0.7978 0.061 Uiso calc R 1 1 . .
    C C19 0.66694(8) 0.59686(16) 0.41710(14) 0.0303(5) Uani d . 1 1 . .
    C C20 0.64826(8) 0.67726(16) 0.44598(14) 0.0365(6) Uani d . 1 1 . .
    H H20 0.6259 0.6701 0.4805 0.044 Uiso calc R 1 1 . .
    C C21 0.66067(9) 0.76847(16) 0.42678(14) 0.0302(5) Uani d D 1 1 . .
    C C22 0.69433(8) 0.77913(15) 0.37392(13) 0.0273(5) Uani d . 1 1 . .
    C C23 0.71376(8) 0.69725(17) 0.34589(12) 0.0280(5) Uani d . 1 1 . .
    H H23 0.7367 0.7037 0.3122 0.034 Uiso calc R 1 1 . .
    C C24 0.70075(8) 0.60660(16) 0.36553(13) 0.0270(5) Uani d . 1 1 . .
    C C25 0.71945(9) 0.51885(18) 0.33192(14) 0.0325(6) Uani d . 1 1 . .
    C C26 0.64675(11) 0.50354(17) 0.44011(17) 0.0394(6) Uani d . 1 1 . .
    C C27 0.63255(10) 0.84283(18) 0.46660(17) 0.0454(6) Uani d D 1 1 . .
    C C28 0.71315(9) 0.87133(16) 0.34430(16) 0.0351(6) Uani d U 1 1 . .
loop_
    _atom_site_aniso_label
    _atom_site_aniso_U_11
    _atom_site_aniso_U_22
    _atom_site_aniso_U_33
    _atom_site_aniso_U_12
    _atom_site_aniso_U_13
    _atom_site_aniso_U_23
    Ni1 0.0374(2) 0.0251(3) 0.0303(2) 0.000 0.01641(19) 0.000
    N1 0.0359(10) 0.0267(13) 0.0322(10) 0.0028(9) 0.0161(9) 0.0017(9)
    N2 0.0349(10) 0.0291(12) 0.0354(10) 0.0031(9) 0.0171(9) 0.0028(10)
    N3 0.0416(10) 0.0303(13) 0.0327(10) -0.0019(9) 0.0248(9) 0.0017(10)
    O1 0.0665(11) 0.0350(12) 0.0542(10) -0.0138(9) 0.0289(10) 0.0063(10)
    O1W 0.112(3) 0.062(3) 0.127(3) 0.000 -0.001(3) 0.000
    O2 0.0499(10) 0.0400(12) 0.0752(12) -0.0150(9) 0.0251(10) 0.0019(11)
    O3 0.0644(10) 0.0244(10) 0.0554(10) 0.0035(9) 0.0343(9) 0.0033(9)
    O4 0.0908(12) 0.0336(11) 0.0732(12) 0.0046(10) 0.0643(10) -0.0030(10)
    O5 0.1064(13) 0.0326(11) 0.0727(11) -0.0077(10) 0.0704(11) 0.0013(10)
    O6 0.0653(10) 0.0225(9) 0.0604(10) -0.0061(8) 0.0373(9) -0.0044(9)
    O7 0.0981(14) 0.0290(12) 0.1078(15) 0.0010(11) 0.0788(12) -0.0063(12)
    O8 0.1316(15) 0.0434(13) 0.1301(16) -0.0002(12) 0.1151(14) -0.0050(13)
    C1 0.0394(13) 0.0362(17) 0.0406(13) 0.0039(12) 0.0147(12) -0.0007(13)
    C2 0.0487(15) 0.0356(17) 0.0616(16) 0.0055(13) 0.0327(14) -0.0006(15)
    C3 0.0641(16) 0.0268(15) 0.0555(16) -0.0045(13) 0.0438(15) -0.0063(14)
    C4 0.0463(14) 0.0269(15) 0.0367(13) -0.0076(11) 0.0246(13) -0.0005(12)
    C5 0.0723(17) 0.0308(16) 0.0377(14) -0.0149(14) 0.0331(15) -0.0078(13)
    C6 0.0570(15) 0.0426(18) 0.0281(12) -0.0147(14) 0.0106(12) -0.0014(14)
    C7 0.0457(14) 0.0275(15) 0.0303(13) -0.0064(12) 0.0163(12) 0.0056(12)
    C8 0.0427(15) 0.046(2) 0.0409(14) -0.0040(13) 0.0051(12) 0.0069(14)
    C9 0.0388(14) 0.0433(19) 0.0552(15) 0.0050(12) 0.0141(14) 0.0066(15)
    C10 0.0451(14) 0.0346(17) 0.0469(15) 0.0052(12) 0.0220(13) 0.0028(13)
    C11 0.0390(13) 0.0206(14) 0.0283(12) -0.0020(10) 0.0175(11) 0.0025(11)
    C12 0.0374(12) 0.0224(14) 0.0297(12) -0.0040(11) 0.0180(11) 0.0014(11)
    C13 0.0556(14) 0.0351(17) 0.0463(14) -0.0044(13) 0.0318(13) 0.0006(14)
    C14 0.0743(17) 0.046(2) 0.0668(17) 0.0042(15) 0.0549(15) -0.0026(17)
    C15 0.0809(17) 0.0329(17) 0.0708(17) 0.0069(15) 0.0533(16) -0.0060(16)
    C16 0.0501(14) 0.0302(16) 0.0444(14) 0.0013(12) 0.0298(13) -0.0029(13)
    C17 0.0332(13) 0.0258(14) 0.0302(13) -0.0002(10) 0.0165(11) -0.0007(12)
    C18 0.0761(17) 0.0225(14) 0.0686(18) 0.0042(13) 0.0465(14) -0.0031(15)
    C19 0.0350(12) 0.0241(14) 0.0345(13) -0.0021(11) 0.0177(11) -0.0004(12)
    C20 0.0473(13) 0.0304(16) 0.0461(13) -0.0033(12) 0.0338(12) -0.0007(14)
    C21 0.0369(12) 0.0248(15) 0.0339(12) 0.0003(11) 0.0201(11) -0.0010(12)
    C22 0.0313(12) 0.0238(15) 0.0258(12) -0.0019(10) 0.0117(10) 0.0007(11)
    C23 0.0308(11) 0.0329(15) 0.0235(11) -0.0006(11) 0.0149(9) -0.0003(12)
    C24 0.0332(12) 0.0230(14) 0.0256(11) 0.0025(10) 0.0136(10) -0.0012(11)
    C25 0.0355(13) 0.0333(16) 0.0285(13) 0.0013(12) 0.0140(11) -0.0007(13)
    C26 0.0517(16) 0.0263(16) 0.0506(16) 0.0014(13) 0.0320(15) -0.0006(15)
    C27 0.0636(16) 0.0265(16) 0.0581(16) 0.0019(13) 0.0380(14) -0.0019(15)
    C28 0.0419(13) 0.0239(14) 0.0392(14) 0.0008(11) 0.0176(12) 0.0037(11)
_geom_special_details
;
All e.s.d.'s (except the e.s.d. in the dihedral angle between two l.s. planes)
are estimated using the full covariance matrix. The cell e.s.d.'s are taken
into account individually in the estimation of e.s.d.'s in distances, angles
and torsion angles; correlations between e.s.d.'s in cell parameters are only
used when they are defined by crystal symmetry. An approximate (isotropic)
treatment of cell e.s.d.'s is used for estimating e.s.d.'s involving l.s.
planes.
;
loop_
    _geom_bond_atom_site_label_1
    _geom_bond_atom_site_label_2
    _geom_bond_site_symmetry_2
    _geom_bond_distance
    _geom_bond_publ_flag
    Ni1 N2 2_756 2.0740(15) ?
    Ni1 N2 . 2.0740(15) ?
    Ni1 N1 . 2.0809(16) ?
    Ni1 N1 2_756 2.0809(16) ?
    Ni1 N3 2_756 2.0943(17) ?
    Ni1 N3 . 2.0943(17) ?
    N1 C1 . 1.335(2) ?
    N1 C12 . 1.362(2) ?
    N2 C10 . 1.326(2) ?
    N2 C11 . 1.365(2) ?
    N3 C13 . 1.330(2) ?
    N3 C17 . 1.361(2) ?
    O1 C26 . 1.324(2) ?
    O1 H5 . 0.8200 ?
    O1W H1WA . 0.80(2) ?
    O2 C26 . 1.210(2) ?
    O3 C25 . 1.200(2) ?
    O4 C25 . 1.324(2) ?
    O4 H4 . 0.8200 ?
    O5 C28 . 1.237(2) ?
    O6 C28 . 1.276(2) ?
    O7 C27 . 1.304(3) ?
    O7 H7 . 0.8200 ?
    O8 C27 . 1.200(2) ?
    C1 C2 . 1.394(3) ?
    C1 H1 . 0.9300 ?
    C2 C3 . 1.366(3) ?
    C2 H2 . 0.9300 ?
    C3 C4 . 1.400(3) ?
    C3 H3 . 0.9300 ?
    C4 C12 . 1.402(2) ?
    C4 C5 . 1.435(3) ?
    C5 C6 . 1.344(3) ?
    C5 H9 . 0.9300 ?
    C6 C7 . 1.426(3) ?
    C6 H8 . 0.9300 ?
    C7 C8 . 1.398(3) ?
    C7 C11 . 1.401(2) ?
    C8 C9 . 1.363(3) ?
    C8 H10 . 0.9300 ?
    C9 C10 . 1.393(3) ?
    C9 H11 . 0.9300 ?
    C10 H12 . 0.9300 ?
    C11 C12 . 1.426(2) ?
    C13 C14 . 1.392(3) ?
    C13 H13 . 0.9300 ?
    C14 C15 . 1.363(3) ?
    C14 H14 . 0.9300 ?
    C15 C16 . 1.417(3) ?
    C15 H15 . 0.9300 ?
    C16 C17 . 1.395(3) ?
    C16 C18 . 1.419(3) ?
    C17 C17 2_756 1.433(3) ?
    C18 C18 2_756 1.357(3) ?
    C18 H18 . 0.9300 ?
    C19 C20 . 1.375(3) ?
    C19 C24 . 1.395(2) ?
    C19 C26 . 1.508(3) ?
    C20 C21 . 1.389(3) ?
    C20 H20 . 0.9300 ?
    C21 C22 . 1.411(2) ?
    C21 C27 . 1.532(3) ?
    C22 C23 . 1.395(3) ?
    C22 C28 . 1.523(3) ?
    C23 C24 . 1.389(3) ?
    C23 H23 . 0.9300 ?
    C24 C25 . 1.498(3) ?
loop_
    _geom_angle_atom_site_label_1
    _geom_angle_atom_site_label_2
    _geom_angle_atom_site_label_3
    _geom_angle_site_symmetry_1
    _geom_angle_site_symmetry_3
    _geom_angle
    _geom_angle_publ_flag
    N2 Ni1 N2 2_756 . 172.98(11) ?
    N2 Ni1 N1 2_756 . 95.24(6) ?
    N2 Ni1 N1 . . 80.02(7) ?
    N2 Ni1 N1 2_756 2_756 80.02(7) ?
    N2 Ni1 N1 . 2_756 95.24(6) ?
    N1 Ni1 N1 . 2_756 96.17(9) ?
    N2 Ni1 N3 2_756 2_756 94.15(6) ?
    N2 Ni1 N3 . 2_756 91.25(6) ?
    N1 Ni1 N3 . 2_756 92.43(6) ?
    N1 Ni1 N3 2_756 2_756 170.00(7) ?
    N2 Ni1 N3 2_756 . 91.25(6) ?
    N2 Ni1 N3 . . 94.15(6) ?
    N1 Ni1 N3 . . 170.00(7) ?
    N1 Ni1 N3 2_756 . 92.44(6) ?
    N3 Ni1 N3 2_756 . 79.49(9) ?
    C1 N1 C12 . . 117.49(17) ?
    C1 N1 Ni1 . . 129.83(14) ?
    C12 N1 Ni1 . . 112.40(13) ?
    C10 N2 C11 . . 117.75(17) ?
    C10 N2 Ni1 . . 129.68(15) ?
    C11 N2 Ni1 . . 112.50(12) ?
    C13 N3 C17 . . 117.48(19) ?
    C13 N3 Ni1 . . 129.48(16) ?
    C17 N3 Ni1 . . 113.03(12) ?
    C26 O1 H5 . . 109.5 ?
    C25 O4 H4 . . 109.5 ?
    C27 O7 H7 . . 109.5 ?
    N1 C1 C2 . . 123.10(19) ?
    N1 C1 H1 . . 118.5 ?
    C2 C1 H1 . . 118.5 ?
    C3 C2 C1 . . 119.1(2) ?
    C3 C2 H2 . . 120.4 ?
    C1 C2 H2 . . 120.4 ?
    C2 C3 C4 . . 119.9(2) ?
    C2 C3 H3 . . 120.1 ?
    C4 C3 H3 . . 120.1 ?
    C3 C4 C12 . . 117.33(19) ?
    C3 C4 C5 . . 123.7(2) ?
    C12 C4 C5 . . 118.92(19) ?
    C6 C5 C4 . . 120.6(2) ?
    C6 C5 H9 . . 119.7 ?
    C4 C5 H9 . . 119.7 ?
    C5 C6 C7 . . 121.9(2) ?
    C5 C6 H8 . . 119.1 ?
    C7 C6 H8 . . 119.1 ?
    C8 C7 C11 . . 117.5(2) ?
    C8 C7 C6 . . 124.0(2) ?
    C11 C7 C6 . . 118.55(19) ?
    C9 C8 C7 . . 119.8(2) ?
    C9 C8 H10 . . 120.1 ?
    C7 C8 H10 . . 120.1 ?
    C8 C9 C10 . . 119.2(2) ?
    C8 C9 H11 . . 120.4 ?
    C10 C9 H11 . . 120.4 ?
    N2 C10 C9 . . 123.1(2) ?
    N2 C10 H12 . . 118.5 ?
    C9 C10 H12 . . 118.5 ?
    N2 C11 C7 . . 122.64(18) ?
    N2 C11 C12 . . 117.26(18) ?
    C7 C11 C12 . . 120.10(19) ?
    N1 C12 C4 . . 123.05(18) ?
    N1 C12 C11 . . 117.05(18) ?
    C4 C12 C11 . . 119.90(18) ?
    N3 C13 C14 . . 123.0(2) ?
    N3 C13 H13 . . 118.5 ?
    C14 C13 H13 . . 118.5 ?
    C15 C14 C13 . . 119.6(2) ?
    C15 C14 H14 . . 120.2 ?
    C13 C14 H14 . . 120.2 ?
    C14 C15 C16 . . 119.3(2) ?
    C14 C15 H15 . . 120.3 ?
    C16 C15 H15 . . 120.3 ?
    C17 C16 C15 . . 117.0(2) ?
    C17 C16 C18 . . 120.33(19) ?
    C15 C16 C18 . . 122.7(2) ?
    N3 C17 C16 . . 123.54(18) ?
    N3 C17 C17 . 2_756 117.22(11) ?
    C16 C17 C17 . 2_756 119.24(13) ?
    C18 C18 C16 2_756 . 120.44(12) ?
    C18 C18 H18 2_756 . 119.8 ?
    C16 C18 H18 . . 119.8 ?
    C20 C19 C24 . . 118.5(2) ?
    C20 C19 C26 . . 117.07(18) ?
    C24 C19 C26 . . 124.4(2) ?
    C19 C20 C21 . . 124.15(19) ?
    C19 C20 H20 . . 117.9 ?
    C21 C20 H20 . . 117.9 ?
    C20 C21 C22 . . 117.8(2) ?
    C20 C21 C27 . . 111.71(17) ?
    C22 C21 C27 . . 130.5(2) ?
    C23 C22 C21 . . 117.7(2) ?
    C23 C22 C28 . . 115.15(18) ?
    C21 C22 C28 . . 127.2(2) ?
    C24 C23 C22 . . 123.67(17) ?
    C24 C23 H23 . . 118.2 ?
    C22 C23 H23 . . 118.2 ?
    C23 C24 C19 . . 118.2(2) ?
    C23 C24 C25 . . 123.52(19) ?
    C19 C24 C25 . . 118.3(2) ?
    O3 C25 O4 . . 124.2(2) ?
    O3 C25 C24 . . 121.9(2) ?
    O4 C25 C24 . . 113.8(2) ?
    O2 C26 O1 . . 120.6(2) ?
    O2 C26 C19 . . 121.8(2) ?
    O1 C26 C19 . . 117.2(2) ?
    O8 C27 O7 . . 120.0(2) ?
    O8 C27 C21 . . 119.7(2) ?
    O7 C27 C21 . . 120.2(2) ?
    O5 C28 O6 . . 122.7(2) ?
    O5 C28 C22 . . 117.9(2) ?
    O6 C28 C22 . . 119.40(19) ?
loop_
    _geom_torsion_atom_site_label_1
    _geom_torsion_atom_site_label_2
    _geom_torsion_atom_site_label_3
    _geom_torsion_atom_site_label_4
    _geom_torsion_site_symmetry_1
    _geom_torsion_site_symmetry_2
    _geom_torsion_site_symmetry_3
    _geom_torsion_site_symmetry_4
    _geom_torsion
    _geom_torsion_publ_flag
    N2 Ni1 N1 C1 2_756 . . . -3.79(18) ?
    N2 Ni1 N1 C1 . . . . -178.55(18) ?
    N1 Ni1 N1 C1 2_756 . . . -84.29(18) ?
    N3 Ni1 N1 C1 2_756 . . . 90.60(18) ?
    N3 Ni1 N1 C1 . . . . 126.5(4) ?
    N2 Ni1 N1 C12 2_756 . . . -177.45(13) ?
    N2 Ni1 N1 C12 . . . . 7.79(13) ?
    N1 Ni1 N1 C12 2_756 . . . 102.05(14) ?
    N3 Ni1 N1 C12 2_756 . . . -83.05(13) ?
    N3 Ni1 N1 C12 . . . . -47.1(4) ?
    N2 Ni1 N2 C10 2_756 . . . 128.53(18) ?
    N1 Ni1 N2 C10 . . . . 176.55(19) ?
    N1 Ni1 N2 C10 2_756 . . . 81.19(18) ?
    N3 Ni1 N2 C10 2_756 . . . -91.19(18) ?
    N3 Ni1 N2 C10 . . . . -11.64(19) ?
    N2 Ni1 N2 C11 2_756 . . . -54.87(13) ?
    N1 Ni1 N2 C11 . . . . -6.84(13) ?
    N1 Ni1 N2 C11 2_756 . . . -102.20(13) ?
    N3 Ni1 N2 C11 2_756 . . . 85.41(14) ?
    N3 Ni1 N2 C11 . . . . 164.96(13) ?
    N2 Ni1 N3 C13 2_756 . . . -85.57(16) ?
    N2 Ni1 N3 C13 . . . . 89.94(16) ?
    N1 Ni1 N3 C13 . . . . 143.9(3) ?
    N1 Ni1 N3 C13 2_756 . . . -5.50(16) ?
    N3 Ni1 N3 C13 2_756 . . . -179.55(19) ?
    N2 Ni1 N3 C17 2_756 . . . 93.81(14) ?
    N2 Ni1 N3 C17 . . . . -90.68(14) ?
    N1 Ni1 N3 C17 . . . . -36.8(4) ?
    N1 Ni1 N3 C17 2_756 . . . 173.87(14) ?
    N3 Ni1 N3 C17 2_756 . . . -0.18(10) ?
    C12 N1 C1 C2 . . . . 1.6(3) ?
    Ni1 N1 C1 C2 . . . . -171.78(16) ?
    N1 C1 C2 C3 . . . . -0.6(3) ?
    C1 C2 C3 C4 . . . . -0.7(3) ?
    C2 C3 C4 C12 . . . . 0.8(3) ?
    C2 C3 C4 C5 . . . . -178.8(2) ?
    C3 C4 C5 C6 . . . . 176.8(2) ?
    C12 C4 C5 C6 . . . . -2.8(3) ?
    C4 C5 C6 C7 . . . . 3.0(3) ?
    C5 C6 C7 C8 . . . . 179.3(2) ?
    C5 C6 C7 C11 . . . . -1.0(3) ?
    C11 C7 C8 C9 . . . . -0.2(3) ?
    C6 C7 C8 C9 . . . . 179.5(2) ?
    C7 C8 C9 C10 . . . . 1.2(3) ?
    C11 N2 C10 C9 . . . . -0.8(3) ?
    Ni1 N2 C10 C9 . . . . 175.62(17) ?
    C8 C9 C10 N2 . . . . -0.6(3) ?
    C10 N2 C11 C7 . . . . 1.8(3) ?
    Ni1 N2 C11 C7 . . . . -175.25(16) ?
    C10 N2 C11 C12 . . . . -177.99(18) ?
    Ni1 N2 C11 C12 . . . . 5.0(2) ?
    C8 C7 C11 N2 . . . . -1.3(3) ?
    C6 C7 C11 N2 . . . . 179.00(18) ?
    C8 C7 C11 C12 . . . . 178.51(18) ?
    C6 C7 C11 C12 . . . . -1.2(3) ?
    C1 N1 C12 C4 . . . . -1.4(3) ?
    Ni1 N1 C12 C4 . . . . 173.10(15) ?
    C1 N1 C12 C11 . . . . 177.87(17) ?
    Ni1 N1 C12 C11 . . . . -7.6(2) ?
    C3 C4 C12 N1 . . . . 0.2(3) ?
    C5 C4 C12 N1 . . . . 179.90(19) ?
    C3 C4 C12 C11 . . . . -179.05(18) ?
    C5 C4 C12 C11 . . . . 0.6(3) ?
    N2 C11 C12 N1 . . . . 1.8(3) ?
    C7 C11 C12 N1 . . . . -177.96(19) ?
    N2 C11 C12 C4 . . . . -178.87(17) ?
    C7 C11 C12 C4 . . . . 1.3(3) ?
    C17 N3 C13 C14 . . . . 0.6(3) ?
    Ni1 N3 C13 C14 . . . . 179.91(17) ?
    N3 C13 C14 C15 . . . . -0.5(4) ?
    C13 C14 C15 C16 . . . . 0.4(4) ?
    C14 C15 C16 C17 . . . . -0.3(3) ?
    C14 C15 C16 C18 . . . . 179.9(2) ?
    C13 N3 C17 C16 . . . . -0.5(3) ?
    Ni1 N3 C17 C16 . . . . 180.00(16) ?
    C13 N3 C17 C17 . . . 2_756 179.96(18) ?
    Ni1 N3 C17 C17 . . . 2_756 0.5(3) ?
    C15 C16 C17 N3 . . . . 0.4(3) ?
    C18 C16 C17 N3 . . . . -179.79(19) ?
    C15 C16 C17 C17 . . . 2_756 179.9(2) ?
    C18 C16 C17 C17 . . . 2_756 -0.3(4) ?
    C17 C16 C18 C18 . . . 2_756 0.4(4) ?
    C15 C16 C18 C18 . . . 2_756 -179.9(2) ?
    C24 C19 C20 C21 . . . . 0.3(3) ?
    C26 C19 C20 C21 . . . . -177.1(2) ?
    C19 C20 C21 C22 . . . . 0.3(3) ?
    C19 C20 C21 C27 . . . . 178.78(19) ?
    C20 C21 C22 C23 . . . . -1.1(3) ?
    C27 C21 C22 C23 . . . . -179.2(2) ?
    C20 C21 C22 C28 . . . . 179.9(2) ?
    C27 C21 C22 C28 . . . . 1.7(3) ?
    C21 C22 C23 C24 . . . . 1.3(3) ?
    C28 C22 C23 C24 . . . . -179.49(18) ?
    C22 C23 C24 C19 . . . . -0.8(3) ?
    C22 C23 C24 C25 . . . . 177.38(18) ?
    C20 C19 C24 C23 . . . . -0.1(3) ?
    C26 C19 C24 C23 . . . . 177.1(2) ?
    C20 C19 C24 C25 . . . . -178.30(19) ?
    C26 C19 C24 C25 . . . . -1.2(3) ?
    C23 C24 C25 O3 . . . . 179.5(2) ?
    C19 C24 C25 O3 . . . . -2.4(3) ?
    C23 C24 C25 O4 . . . . -2.7(3) ?
    C19 C24 C25 O4 . . . . 175.48(17) ?
    C20 C19 C26 O2 . . . . 83.8(3) ?
    C24 C19 C26 O2 . . . . -93.4(3) ?
    C20 C19 C26 O1 . . . . -89.2(2) ?
    C24 C19 C26 O1 . . . . 93.6(2) ?
    C20 C21 C27 O8 . . . . -2.9(3) ?
    C22 C21 C27 O8 . . . . 175.3(2) ?
    C20 C21 C27 O7 . . . . 177.2(2) ?
    C22 C21 C27 O7 . . . . -4.5(4) ?
    C23 C22 C28 O5 . . . . 15.8(3) ?
    C21 C22 C28 O5 . . . . -165.12(18) ?
    C23 C22 C28 O6 . . . . -162.56(18) ?
    C21 C22 C28 O6 . . . . 16.5(3) ?
loop_
    _geom_hbond_atom_site_label_D
    _geom_hbond_atom_site_label_H
    _geom_hbond_atom_site_label_A
    _geom_hbond_site_symmetry_A
    _geom_hbond_distance_DH
    _geom_hbond_distance_HA
    _geom_hbond_distance_DA
    _geom_hbond_angle_DHA
    O4 H4 O5 4_645 0.82 1.87 2.690(2) 176.7
    O1 H5 O6 7_666 0.82 1.81 2.624(2) 173.1
    O7 H7 O6 . 0.82 1.63 2.4450(19) 178.3
    O1W H1WA O2 2_655 0.80(2) 2.10(3) 2.866(3) 158(4)
