# Supplementary material for: Tris(1,10-phenanthroline-κ2 N,N′)nickel(II) bis­(2,4,5-tricarb­oxy­benzo­ate) monohydrate
Source: Acta Crystallogr Sect E Struct Rep Online. 2011 Nov 23;67(Pt 12):m1814–5. doi: 10.1107/S1600536811048914 (PMC3238718; doi:10.1107/S1600536811048914)
Supplement: Supplementary file 2 [file e-67-m1814-Isup2.hkl]

# 
# h,k,l, Fc-squared, Fo-squared, sigma(Fo-squared) and status flag 
# 
data_I
_shelx_title ' 657 in C2/c' 
_shelx_refln_list_code          4 
_shelx_F_calc_maximum      975.55 
_exptl_crystal_F_000      2312.00 
_reflns_d_resolution_high  0.8000 
 
loop_ 
 _symmetry_equiv_pos_as_xyz 
 'x, y, z' 
 '-x, y, -z+1/2' 
 'x+1/2, y+1/2, z' 
 '-x+1/2, y+1/2, -z+1/2' 
 '-x, -y, -z' 
 'x, -y, z-1/2' 
 '-x+1/2, -y+1/2, -z' 
 'x+1/2, -y+1/2, z-1/2' 
 
_cell_length_a    24.2009 
_cell_length_b    14.1546 
_cell_length_c    15.8347 
_cell_angle_alpha  90.000 
_cell_angle_beta  116.271 
_cell_angle_gamma  90.000 
 
_shelx_F_squared_multiplier     1.000 
 
loop_ 
 _refln_index_h 
 _refln_index_k 
 _refln_index_l 
 _refln_F_squared_calc 
 _refln_F_squared_meas 
 _refln_F_squared_sigma 
 _refln_observed_status 
   4   0   0    26098.83    27195.22    237.43 o 
   6   0   0    14631.78    14982.86     81.21 o 
   8   0   0     1433.62     1344.64     51.88 o 
  10   0   0    25315.19    25545.09    319.72 o 
  12   0   0     1300.07     1160.33     55.85 o 
  14   0   0    17828.93    17719.98    258.25 o 
  16   0   0       67.42       18.87     66.06 o 
  18   0   0      643.44      743.16    265.08 o 
  20   0   0        6.02      183.60    256.02 o 
  22   0   0       19.82      -15.55    286.67 o 
  24   0   0      307.03      512.50    306.06 o 
  26   0   0        7.95      189.73    285.53 o 
   3   1   0    26861.76    26475.52    520.47 o 
   5   1   0      226.59      324.72     35.30 o 
   7   1   0     3096.74     2947.77     44.37 o 
   9   1   0       91.83      111.60     27.69 o 
  11   1   0     3415.21     3558.99     54.34 o 
  13   1   0      521.30      493.37     34.54 o 
  15   1   0     1649.73     1722.13     61.23 o 
  17   1   0      303.96      281.86     38.93 o 
  19   1   0      403.92      410.58    173.77 o 
  21   1   0        3.73        2.40    166.18 o 
  23   1   0        0.82        7.44    203.23 o 
  25   1   0        0.71      -90.63    221.68 o 
  27   1   0       28.77     -145.50    267.30 o 
   0   2   0     2208.30     2179.53     87.81 o 
   2   2   0    32083.72    31804.74    386.96 o 
   4   2   0     7841.10     8523.62    142.59 o 
   6   2   0    15957.38    16527.04    179.64 o 
   8   2   0     6763.00     6679.08     93.93 o 
  10   2   0     7398.09     7838.37    126.79 o 
  12   2   0     3577.53     3713.31     61.23 o 
  14   2   0     1062.61     1114.51     44.80 o 
  16   2   0     2946.30     2856.02     60.16 o 
  18   2   0        9.29      -26.95    164.72 o 
  20   2   0      215.25      347.21    171.61 o 
  22   2   0       85.59      243.79    192.33 o 
  24   2   0      370.04      543.70    227.52 o 
  26   2   0      769.29      848.25    214.44 o 
   1   3   0     2303.68     2447.02    115.12 o 
   3   3   0    33787.14    33633.47    380.24 o 
   5   3   0    13189.40    13093.60    198.04 o 
   7   3   0      333.57      349.22     85.06 o 
   9   3   0    10073.34     9373.27    247.41 o 
  11   3   0     6087.66     5895.60    105.42 o 
  13   3   0     1034.37     1069.25     61.36 o 
  15   3   0      604.91      580.69     48.84 o 
  17   3   0     1802.29     1671.50     73.76 o 
  19   3   0      292.42      290.00    158.96 o 
  21   3   0     4840.64     4616.86    286.27 o 
  23   3   0     1786.82     1654.82    243.10 o 
  25   3   0       55.50       73.95    219.54 o 
   0   4   0       57.72       28.74     45.78 o 
   2   4   0     6005.03     5274.45    180.55 o 
   4   4   0      838.82      962.37     99.96 o 
   6   4   0      454.03      470.97    109.99 o 
   8   4   0      294.51      420.78    144.33 o 
  10   4   0     2493.92     2623.63    140.35 o 
  12   4   0     3577.07     3550.40    103.94 o 
  14   4   0      106.41      150.28     65.11 o 
  16   4   0       62.31       49.52     41.97 o 
  18   4   0      269.25      253.47     97.50 o 
  20   4   0      192.14       80.36    175.79 o 
  22   4   0       25.12      112.46    212.32 o 
  24   4   0       44.54       66.69    228.24 o 
  26   4   0       24.69       -7.68    235.20 o 
   1   5   0     4992.59     4950.94    184.15 o 
   3   5   0     5185.11     4225.17    219.12 o 
   5   5   0     2992.73     3116.75    144.35 o 
   7   5   0     1141.30      907.14    181.77 o 
   9   5   0      314.68      106.93    102.11 o 
  11   5   0    42640.57    44063.68    393.76 o 
  13   5   0     1886.33     2097.81    126.36 o 
  15   5   0     5008.32     5137.08    134.16 o 
  17   5   0     3234.74     2966.04    112.23 o 
  19   5   0      929.82      941.41    208.26 o 
  21   5   0     2910.67     3283.20    412.75 o 
  23   5   0      712.07      964.85    212.04 o 
  25   5   0     2093.64     1982.36    295.06 o 
   0   6   0     9887.29     9470.24    247.29 o 
   2   6   0      914.66      988.23     71.27 o 
   4   6   0      273.20      487.00    166.67 o 
   6   6   0       42.50       80.52    143.50 o 
   8   6   0    20097.02    21314.30    466.59 o 
  10   6   0     6505.25     6828.13    298.18 o 
  12   6   0     6902.88     7384.09    197.75 o 
  14   6   0     4033.85     4120.91    168.27 o 
  16   6   0     1235.49     1066.56     93.64 o 
  18   6   0      114.57       75.02    102.97 o 
  20   6   0      119.53      174.61    186.33 o 
  22   6   0      807.05      686.96    202.68 o 
  24   6   0      140.74      122.35    217.48 o 
   1   7   0     6545.28     6704.30    136.94 o 
   3   7   0      114.01       50.66     73.34 o 
   5   7   0      295.96      227.15    165.02 o 
   7   7   0       97.29      213.11    153.73 o 
   9   7   0     3760.82     3774.22    255.65 o 
  11   7   0     2142.04     2099.06    226.35 o 
  13   7   0     1386.86     1295.33    158.06 o 
  15   7   0      123.98       81.54    114.61 o 
  17   7   0       88.04       55.00    106.85 o 
  19   7   0      481.17      442.79    115.04 o 
  21   7   0     1005.94      834.59    226.66 o 
  23   7   0        5.88       81.01    206.40 o 
   0   8   0    19797.96    20268.53    394.10 o 
   2   8   0     6201.45     5867.82    116.95 o 
   4   8   0     3402.47     3221.78    120.93 o 
   6   8   0     9506.01     9759.96    249.43 o 
   8   8   0     5417.78     5003.46    299.27 o 
  10   8   0     7143.71     7203.57    345.10 o 
  12   8   0       83.44       62.78    180.40 o 
  14   8   0      595.77      638.84    146.59 o 
  16   8   0      771.50      813.10    150.97 o 
  18   8   0      218.17      208.70    130.01 o 
  20   8   0      576.96      528.35    211.38 o 
  22   8   0      103.12       80.73    176.93 o 
  24   8   0       48.80      -38.97    308.33 o 
   1   9   0     2340.94     2682.90    272.92 o 
   3   9   0        9.91      -25.03     74.01 o 
   5   9   0        4.65       50.79     86.56 o 
   7   9   0     3519.43     3373.69    147.01 o 
   9   9   0      577.68      632.71    201.89 o 
  11   9   0     1388.63     1252.43    234.43 o 
  13   9   0       21.45      141.39    182.78 o 
  15   9   0       58.38       60.02    137.61 o 
  17   9   0      121.55      201.84    154.26 o 
  19   9   0        0.32       41.13    147.11 o 
  21   9   0      114.92      -14.16    300.48 o 
  23   9   0      320.58      143.19    291.43 o 
   0  10   0     3683.59     4266.13    320.51 o 
   2  10   0    18957.90    18260.42    553.17 o 
   4  10   0     4616.85     4751.50    150.58 o 
   6  10   0     3947.95     3847.39    193.56 o 
   8  10   0      218.25      259.94    106.70 o 
  10  10   0     1219.70     1547.79    241.10 o 
  12  10   0     1651.89     1713.57    255.13 o 
  14  10   0       13.13       38.25    198.91 o 
  16  10   0      221.81      241.09    154.82 o 
  18  10   0      176.34      375.07    167.67 o 
  20  10   0      134.26      265.46    323.11 o 
  22  10   0       11.50     -196.50    314.00 o 
   1  11   0     8286.25     8230.83    303.11 o 
   3  11   0    23731.54    23690.58    345.17 o 
   5  11   0       10.63      -12.71     93.50 o 
   7  11   0     1373.11     1351.52    126.51 o 
   9  11   0     1257.19     1294.67    130.48 o 
  11  11   0     3845.44     3941.84    226.62 o 
  13  11   0       38.61       75.41    135.67 o 
  15  11   0      702.66      657.82    135.56 o 
  17  11   0     1090.67     1273.76    163.09 o 
  19  11   0       57.33       -5.48    144.70 o 
  21  11   0      158.62      102.81    178.56 o 
   0  12   0       76.13       40.71    236.86 o 
   2  12   0     5904.58     6022.03    282.54 o 
   4  12   0     6415.08     6267.70    182.39 o 
   6  12   0      383.68      312.76     92.36 o 
   8  12   0       76.73       70.16    106.15 o 
  10  12   0     3255.94     3130.97    172.13 o 
  12  12   0       47.61       57.36    106.88 o 
  14  12   0      327.73      355.11    122.11 o 
  16  12   0      147.29       49.82    109.13 o 
  18  12   0       74.90       42.03    151.17 o 
   1  13   0       47.60       26.71    156.70 o 
   3  13   0     5193.99     5443.23    281.14 o 
   5  13   0      239.62      307.32    175.66 o 
   7  13   0      830.12      908.57    138.90 o 
   9  13   0     2525.92     2601.69    146.32 o 
  11  13   0     1043.96     1121.64    123.86 o 
  13  13   0     2452.23     2599.00    159.34 o 
  15  13   0      760.64      891.16    133.36 o 
  17  13   0      547.04      476.94    169.48 o 
   0  14   0      510.51      692.30    265.35 o 
   2  14   0        2.30      -85.61    188.35 o 
   4  14   0      171.67      165.37    186.15 o 
   6  14   0      258.57      169.74    171.33 o 
   8  14   0       86.50      197.87    133.63 o 
  10  14   0      890.82     1120.67    151.59 o 
  12  14   0      780.82      797.42    151.20 o 
  14  14   0       60.38       16.15    149.54 o 
  16  14   0       50.51      224.26    239.85 o 
   1  15   0     1289.55     1258.29    255.34 o 
   3  15   0        4.95       72.89    183.82 o 
   5  15   0       91.48      200.19    162.61 o 
   7  15   0      251.04      168.50    175.63 o 
   9  15   0      300.53      436.57    200.57 o 
  11  15   0      500.52      559.16    192.89 o 
  13  15   0      482.68      573.18    249.81 o 
   0  16   0      591.05      677.27    257.46 o 
   2  16   0      455.56      655.40    209.90 o 
   4  16   0      526.79      306.12    175.80 o 
   6  16   0       13.05       10.87    182.42 o 
   8  16   0     1445.71     1833.53    248.63 o 
  10  16   0      972.78     1216.08    241.30 o 
   1  17   0      274.59      210.18    215.19 o 
   3  17   0      417.63      363.26    215.69 o 
   5  17   0     1516.50     1715.00    269.99 o 
   7  17   0       59.15       13.72    212.89 o 
 -27   1   1      280.12      201.45    207.46 o 
 -25   1   1      167.77      296.14    207.07 o 
 -23   1   1     1456.16     1668.53    228.44 o 
 -21   1   1       16.51        5.14    183.49 o 
 -19   1   1      482.87      480.23    151.88 o 
 -17   1   1     6045.46     5821.72    216.45 o 
 -15   1   1       51.23        0.27     57.76 o 
 -13   1   1     8532.42     8378.96    101.09 o 
 -11   1   1    17499.53    17977.34    133.76 o 
  -9   1   1      383.91      451.99     40.84 o 
  -7   1   1     9702.73     9658.11     94.49 o 
  -5   1   1     2246.56     2157.52     59.31 o 
  -3   1   1   119456.20   108679.94   1763.00 o 
   3   1   1    27442.47    27529.16    399.55 o 
   5   1   1    22272.30    22163.51    135.76 o 
   7   1   1     6228.15     6330.71     77.58 o 
   9   1   1     3673.65     3562.48     63.88 o 
  11   1   1     7866.52     7621.05     95.82 o 
  13   1   1      998.45      916.83     48.70 o 
  15   1   1     2982.12     3192.22     75.11 o 
  17   1   1     2362.58     2229.84     68.12 o 
  19   1   1     1135.68     1079.11    193.06 o 
  21   1   1     1872.87     1763.02    251.96 o 
  23   1   1       54.00       68.47    203.81 o 
  25   1   1      239.24      346.09    180.46 o 
 -26   2   1      217.39      181.06    204.23 o 
 -24   2   1      165.20      206.03    221.70 o 
 -22   2   1       62.64      138.40    164.88 o 
 -20   2   1        8.35       40.71    166.04 o 
 -18   2   1      506.44      474.65     91.09 o 
 -16   2   1     3509.26     3318.58     85.97 o 
 -14   2   1     1256.15     1254.38     65.52 o 
 -12   2   1     1611.95     1412.91     40.88 o 
 -10   2   1     8297.93     8512.25    152.54 o 
  -8   2   1    12203.21    12110.27    114.31 o 
  -6   2   1    24354.31    25396.01    193.98 o 
  -4   2   1     1104.29     1117.27    104.90 o 
  -2   2   1      634.00      718.55     59.78 o 
   0   2   1     1457.63     1354.31     93.15 o 
   2   2   1     7986.25     8786.76    141.17 o 
   4   2   1       13.74       51.68     60.17 o 
   6   2   1     5124.43     5202.52     94.24 o 
   8   2   1      576.96      467.06     46.26 o 
  10   2   1     5199.68     5119.43     69.84 o 
  12   2   1     3292.88     3256.47     56.55 o 
  14   2   1      245.14      298.43     41.10 o 
  16   2   1     3787.04     3751.50     78.52 o 
  18   2   1     1701.56     1553.46    177.34 o 
  20   2   1     3229.34     3212.16    242.04 o 
  22   2   1      645.03      871.45    229.93 o 
  24   2   1      353.41      305.73    212.95 o 
  26   2   1      113.85      200.77    213.46 o 
 -27   3   1       72.45      151.82    247.08 o 
 -25   3   1      423.18      476.12    206.32 o 
 -23   3   1       28.92       14.75    178.43 o 
 -21   3   1     1100.77      654.91    183.49 o 
 -19   3   1       27.56      -26.85    177.37 o 
 -17   3   1      866.14      839.43     73.44 o 
 -15   3   1     1194.50     1086.33     44.58 o 
 -13   3   1     1197.52     1126.36     65.26 o 
 -11   3   1       18.09       70.32     54.98 o 
  -9   3   1     7905.29     7783.78    146.79 o 
  -7   3   1       30.50       12.00     71.27 o 
  -5   3   1    12884.96    13067.54    272.08 o 
  -3   3   1    26873.82    25959.35    316.23 o 
  -1   3   1    38652.46    38757.76    139.53 o 
   1   3   1      681.27      587.74    111.89 o 
   3   3   1      385.66      394.86     80.31 o 
   5   3   1     9346.65     9486.21    144.38 o 
   7   3   1     1264.96     1279.51     73.29 o 
   9   3   1      423.82      488.41     79.41 o 
  11   3   1      617.02      603.76     56.21 o 
  13   3   1     6518.31     6178.03     81.19 o 
  15   3   1       93.34      101.33     33.34 o 
  17   3   1       27.05       15.14     85.52 o 
  19   3   1        1.16      137.06    185.03 o 
  21   3   1      312.38      558.41    192.41 o 
  23   3   1      306.05      300.88    194.07 o 
  25   3   1       24.08      -51.75    244.74 o 
 -26   4   1       42.05       61.27    219.04 o 
 -24   4   1     2054.56     2160.81    276.07 o 
 -22   4   1     1476.07     1571.00    207.53 o 
 -20   4   1      311.83      335.92    192.92 o 
 -18   4   1     1132.73     1227.20     92.39 o 
 -16   4   1     3117.27     3181.48    121.17 o 
 -14   4   1     9346.19     9102.38    200.14 o 
 -12   4   1      270.05      297.74     70.19 o 
 -10   4   1     5703.27     5079.20    171.16 o 
  -8   4   1      233.64      126.04     79.69 o 
  -6   4   1     5680.04     5548.29    226.83 o 
  -4   4   1    50324.01    50292.25    496.95 o 
  -2   4   1     4161.17     3718.15     89.34 o 
   0   4   1     3933.78     4122.60    100.72 o 
   2   4   1     5718.11     6645.49    233.02 o 
   4   4   1     5596.04     5394.44    126.91 o 
   6   4   1     3129.47     3237.73    108.38 o 
   8   4   1     4516.86     4406.24    259.67 o 
  10   4   1    14329.13    14221.20    259.50 o 
  12   4   1      438.20      436.05     65.04 o 
  14   4   1     8048.96     8189.30    140.23 o 
  16   4   1       63.31       23.09     55.09 o 
  18   4   1     3287.46     3521.66    162.16 o 
  20   4   1     3850.98     3835.07    267.57 o 
  22   4   1     1030.31     1261.49    236.94 o 
  24   4   1      376.38      475.90    210.47 o 
 -25   5   1       41.23       26.98    191.66 o 
 -23   5   1      477.12      483.33    271.63 o 
 -21   5   1     1446.38     1446.51    218.19 o 
 -19   5   1      114.51      194.65     99.72 o 
 -17   5   1      351.03      288.78     54.81 o 
 -15   5   1     1875.85     1839.71    102.74 o 
 -13   5   1      336.80      414.48     98.28 o 
 -11   5   1      898.30      968.94    108.65 o 
  -9   5   1     5361.98     5579.09    252.26 o 
  -7   5   1    19819.17    21158.67    429.09 o 
  -5   5   1     1108.78     1173.61     47.78 o 
  -3   5   1     3255.35     3359.41    111.49 o 
  -1   5   1      127.82       87.95     63.68 o 
   1   5   1     1006.98     1036.46    105.76 o 
   3   5   1     1032.98     1146.50    116.30 o 
   5   5   1       52.39       94.06    135.23 o 
   7   5   1       61.16      161.30    143.78 o 
   9   5   1     4277.83     4694.86    241.17 o 
  11   5   1     2269.74     2170.64    126.35 o 
  13   5   1     1779.94     2019.05    128.89 o 
  15   5   1      653.21      622.38     77.29 o 
  17   5   1      435.19      558.08    109.63 o 
  19   5   1      101.94       13.59    180.98 o 
  21   5   1       51.40       45.00    210.45 o 
  23   5   1       30.09      170.73    203.51 o 
  25   5   1      154.40      235.48    251.69 o 
 -26   6   1       21.83      -45.04    223.32 o 
 -24   6   1     1509.32     1338.95    253.88 o 
 -22   6   1      919.27     1038.20    325.33 o 
 -20   6   1      274.29      219.35    169.37 o 
 -18   6   1     3299.30     3230.05     98.40 o 
 -16   6   1     1124.30     1081.24     77.45 o 
 -14   6   1     3014.78     2835.74    148.66 o 
 -12   6   1      191.38      254.62    107.29 o 
 -10   6   1      161.01      215.75    150.91 o 
  -8   6   1    10367.30     9990.37    337.03 o 
  -6   6   1     3638.61     3857.57     82.27 o 
  -4   6   1    22554.62    23429.00    507.49 o 
  -2   6   1    17169.91    17703.65    186.74 o 
   0   6   1     4602.44     4353.83    123.05 o 
   2   6   1    12420.16    12831.38    239.74 o 
   4   6   1     1320.35     1275.55    176.55 o 
   6   6   1     4588.79     5148.30    251.43 o 
   8   6   1     5864.99     6007.06    282.87 o 
  10   6   1       22.91       25.43    121.76 o 
  12   6   1     9077.51     9273.11    221.38 o 
  14   6   1      397.34      429.56    109.75 o 
  16   6   1      154.80      162.75    104.67 o 
  18   6   1      325.97      215.93    105.91 o 
  20   6   1       23.80      -27.96    195.35 o 
  22   6   1     1208.91     1260.33    250.66 o 
  24   6   1      279.13      507.92    225.89 o 
 -25   7   1      729.00      800.46    238.37 o 
 -23   7   1      261.46      206.24    310.47 o 
 -21   7   1      729.04      548.71    202.42 o 
 -19   7   1      196.15      273.01    113.85 o 
 -17   7   1      244.68      290.88     71.26 o 
 -15   7   1      158.50      121.71    129.57 o 
 -13   7   1     7651.98     7852.47    250.29 o 
 -11   7   1     7124.64     7465.97    327.97 o 
  -9   7   1      434.98      587.41    186.21 o 
  -7   7   1    10962.61    10940.82    128.63 o 
  -5   7   1     1935.00     1905.35    116.57 o 
  -3   7   1      841.75      641.97     65.39 o 
  -1   7   1    15193.57    15401.63    264.93 o 
   1   7   1     2468.63     2408.55     68.46 o 
   3   7   1     3162.67     3154.74    159.74 o 
   5   7   1     3696.59     3306.22    250.05 o 
   7   7   1     1707.33     2191.35    207.69 o 
   9   7   1     5544.32     5552.08    297.33 o 
  11   7   1     1528.25     1647.51    214.60 o 
  13   7   1      466.12      620.01    123.24 o 
  15   7   1     2541.18     3085.49    189.03 o 
  17   7   1      443.23      536.55    117.95 o 
  19   7   1      584.16      510.55    181.80 o 
  21   7   1      144.42       51.97    211.93 o 
  23   7   1       24.26      -23.72    193.46 o 
 -24   8   1      850.52      667.84    360.48 o 
 -22   8   1       27.31      159.00    175.95 o 
 -20   8   1       98.44      106.20    242.62 o 
 -18   8   1      177.39      155.30    140.70 o 
 -16   8   1      364.66      262.41     96.41 o 
 -14   8   1     1637.23     1781.75    173.22 o 
 -12   8   1     2932.17     3309.90    273.08 o 
 -10   8   1     1400.66     1621.39    217.83 o 
  -8   8   1     1356.56     1337.76    103.53 o 
  -6   8   1     1632.29     1849.71    108.25 o 
  -4   8   1      126.49       89.35     74.33 o 
  -2   8   1     7024.80     6456.17    319.07 o 
   0   8   1       47.83       46.32     46.51 o 
   2   8   1     1467.76     1458.03    100.36 o 
   4   8   1      863.47      969.37    132.85 o 
   6   8   1     3284.21     3486.75    259.35 o 
   8   8   1      395.59      421.67    168.60 o 
  10   8   1     4004.62     3987.62    288.08 o 
  12   8   1      419.44      441.47    183.42 o 
  14   8   1      351.14      260.13    136.22 o 
  16   8   1       92.86       42.00    133.66 o 
  18   8   1      306.41      342.91    126.39 o 
  20   8   1        3.35      123.12    181.00 o 
  22   8   1       33.94      -14.70    204.22 o 
 -23   9   1        5.72      220.58    194.94 o 
 -21   9   1       95.35      126.47    282.24 o 
 -19   9   1      154.76      358.75    155.00 o 
 -17   9   1      274.37      381.55    105.55 o 
 -15   9   1      759.85      844.83    117.92 o 
 -13   9   1     1625.52     1587.20    156.79 o 
 -11   9   1      491.68      507.74     67.93 o 
  -9   9   1     4153.93     4405.43    204.20 o 
  -7   9   1       19.31       27.48     88.12 o 
  -5   9   1    10702.85    10587.95    176.87 o 
  -3   9   1       22.25      -55.47    190.49 o 
  -1   9   1      388.36      539.31    202.19 o 
   1   9   1    14742.53    15229.20    191.69 o 
   3   9   1    17249.04    17337.86    243.44 o 
   5   9   1     5010.33     4813.26     96.32 o 
   7   9   1      701.26      836.77    146.91 o 
   9   9   1     1544.86     1555.03    226.48 o 
  11   9   1       40.26      117.26    192.27 o 
  13   9   1     2157.69     1888.83    250.10 o 
  15   9   1      207.04      342.68    143.28 o 
  17   9   1      707.07      639.23    163.00 o 
  19   9   1      129.90      165.45    243.62 o 
  21   9   1       48.25       15.46    311.41 o 
 -22  10   1      202.26      322.12    171.78 o 
 -20  10   1      115.12      229.14    201.22 o 
 -18  10   1      181.62      174.57    129.02 o 
 -16  10   1        2.14       29.29     92.89 o 
 -14  10   1       44.49       67.93    108.06 o 
 -12  10   1      345.86      329.20     53.32 o 
 -10  10   1       20.33       43.35    107.52 o 
  -8  10   1     1347.69     1401.39    111.54 o 
  -6  10   1     4102.86     4271.64    136.35 o 
  -4  10   1       31.76       32.42     74.28 o 
  -2  10   1     4777.77     4466.95    328.17 o 
   0  10   1     6967.09     6763.53    372.98 o 
   2  10   1     2156.91     2247.22    126.40 o 
   4  10   1     3541.73     3225.21    139.26 o 
   6  10   1     1400.64     1654.73    171.58 o 
   8  10   1      368.74      393.22    135.48 o 
  10  10   1     4676.89     5137.37    345.78 o 
  12  10   1      340.40      570.29    212.30 o 
  14  10   1       17.40      -13.37    192.65 o 
  16  10   1        3.92       12.85    154.49 o 
  18  10   1       63.76      123.42    166.14 o 
  20  10   1      194.12      103.38    305.07 o 
 -21  11   1      281.24      509.19    197.51 o 
 -19  11   1       33.87      110.45    148.22 o 
 -17  11   1       81.66       93.95    100.99 o 
 -15  11   1       90.92       -7.61    117.75 o 
 -13  11   1     1271.20     1301.07    133.78 o 
 -11  11   1      614.70      646.60    106.17 o 
  -9  11   1     1151.02     1088.18    109.26 o 
  -7  11   1     3847.33     3909.30    140.94 o 
  -5  11   1     3002.96     2919.10    122.35 o 
  -3  11   1     6908.25     7076.98    281.95 o 
  -1  11   1       63.31      192.70    229.74 o 
   1  11   1      539.53      610.05    244.85 o 
   3  11   1      373.92      342.46     87.69 o 
   5  11   1       65.87       61.41     97.35 o 
   7  11   1     3737.24     3623.86    164.39 o 
   9  11   1       30.29       -3.56    155.35 o 
  11  11   1     3382.29     3062.60    313.04 o 
  13  11   1       13.97       17.53    191.64 o 
  15  11   1        4.81      -24.91    223.59 o 
  17  11   1      163.69      246.31    174.40 o 
  19  11   1        8.05       61.49    317.63 o 
 -20  12   1     1294.67     1468.36    239.89 o 
 -18  12   1      211.51      306.70    140.63 o 
 -16  12   1     1942.86     2040.96    185.30 o 
 -14  12   1     1779.73     1957.49    163.34 o 
 -12  12   1      661.63      564.82    112.63 o 
 -10  12   1     3675.67     3792.09    157.76 o 
  -8  12   1     1454.14     1627.78    119.26 o 
  -6  12   1     6203.00     6076.37    164.84 o 
  -4  12   1      520.26      539.44    170.94 o 
  -2  12   1       12.07       -3.97    141.23 o 
   0  12   1     5445.71     5135.50    387.66 o 
   2  12   1    15360.27    14512.66    572.37 o 
   4  12   1     3889.92     3924.18    153.88 o 
   6  12   1       51.11       11.88    103.92 o 
   8  12   1       59.20      104.95    112.46 o 
  10  12   1     1034.34     1073.15    143.74 o 
  12  12   1     1726.19     1867.85    159.14 o 
  14  12   1     1914.14     1957.74    302.42 o 
  16  12   1       97.44      -20.34    172.54 o 
  18  12   1     1309.83     1390.78    228.30 o 
 -19  13   1       36.36       74.98    156.89 o 
 -17  13   1      474.68      421.97    153.86 o 
 -15  13   1      196.15      256.45    114.25 o 
 -13  13   1       67.62       96.27    105.42 o 
 -11  13   1      285.42      361.00    109.83 o 
  -9  13   1        0.52       24.04     98.22 o 
  -7  13   1     1731.65     1417.41    147.69 o 
  -5  13   1      213.29      219.00    161.91 o 
  -3  13   1      572.08      606.20    188.33 o 
  -1  13   1      382.23      365.08    189.47 o 
   1  13   1      618.07      458.27    183.92 o 
   3  13   1      424.40      585.09    257.18 o 
   5  13   1      546.34      456.76    161.21 o 
   7  13   1      178.44      263.46    162.49 o 
   9  13   1      123.04       69.17    112.31 o 
  11  13   1       17.47      -51.26    124.89 o 
  13  13   1      412.63      417.59    149.94 o 
  15  13   1      196.54      180.00    125.32 o 
  17  13   1        1.40      123.61    169.26 o 
 -16  14   1      605.08      688.27    253.91 o 
 -14  14   1      282.28      407.05    177.33 o 
 -12  14   1     2033.01     2168.57    233.89 o 
 -10  14   1       17.60      -33.24    168.91 o 
  -8  14   1       62.12       -2.47    163.07 o 
  -6  14   1      512.12      499.63    176.77 o 
  -4  14   1      482.19      393.59    184.60 o 
  -2  14   1     3126.60     2841.32    257.31 o 
   0  14   1      198.18      199.56    166.19 o 
   2  14   1     5483.89     5501.96    309.42 o 
   4  14   1      134.09       71.62    185.04 o 
   6  14   1     2306.36     2683.93    237.10 o 
   8  14   1       87.66      197.44    177.40 o 
  10  14   1      499.44      607.98    149.94 o 
  12  14   1     1154.54     1402.86    177.63 o 
  14  14   1       23.01       44.49    140.10 o 
 -13  15   1      420.20      460.76    204.33 o 
 -11  15   1      936.63     1054.92    218.60 o 
  -9  15   1      338.02      559.84    213.12 o 
  -7  15   1       40.44       90.68    171.65 o 
  -5  15   1       33.13      132.12    180.13 o 
  -3  15   1      189.15      164.13    175.51 o 
  -1  15   1      258.61      268.49    202.72 o 
   1  15   1      509.88      682.87    173.69 o 
   3  15   1      241.31      315.05    187.93 o 
   5  15   1      426.50      595.70    211.17 o 
   7  15   1       76.90       33.63    184.11 o 
   9  15   1       51.10       86.84    144.66 o 
  11  15   1      924.72     1048.89    208.84 o 
  13  15   1      938.44      771.73    206.35 o 
 -12  16   1        3.85       18.16    206.07 o 
 -10  16   1       81.95       86.25    175.98 o 
  -8  16   1     1506.38     1592.50    270.65 o 
  -6  16   1      446.50      487.41    195.09 o 
  -4  16   1      237.65      146.35    209.64 o 
  -2  16   1      249.88      126.66    204.40 o 
   0  16   1      472.22      512.67    218.13 o 
   2  16   1       80.05       41.33    190.73 o 
   4  16   1      388.64      627.56    215.52 o 
   6  16   1       20.37       23.17    201.62 o 
   8  16   1       69.05      161.57    187.75 o 
  10  16   1       17.66       98.89    216.14 o 
  -7  17   1      380.70      650.51    220.92 o 
  -5  17   1      957.42     1071.10    217.01 o 
  -3  17   1     1197.69     1440.73    270.03 o 
  -1  17   1      477.42      473.61    213.57 o 
   1  17   1      211.77      299.08    232.25 o 
   3  17   1        4.42      127.02    170.51 o 
   5  17   1       62.75      242.29    223.85 o 
 -28   0   2      264.31      309.65    327.35 o 
 -26   0   2      493.52      704.42    275.63 o 
 -24   0   2     1628.91     1522.19    304.16 o 
 -22   0   2      239.53      196.06    245.36 o 
 -20   0   2      819.01      858.27    256.53 o 
 -18   0   2     2505.80     2010.72    140.28 o 
 -16   0   2     6195.38     6572.85    194.54 o 
 -14   0   2     9420.66     9149.36    162.31 o 
 -12   0   2      683.78      574.52     71.55 o 
 -10   0   2    33579.09    33917.56    284.80 o 
  -8   0   2       60.12       27.19     52.14 o 
  -6   0   2     3783.60     3398.80     68.28 o 
  -4   0   2     6560.80     6956.11     81.58 o 
   0   0   2     7390.31     6430.69    114.18 o 
   2   0   2       25.38       66.15     48.17 o 
   4   0   2   951699.50   862635.56   4828.56 o 
   6   0   2     2246.00     2331.98    103.55 o 
   8   0   2    90884.13    91535.62   1113.32 o 
  10   0   2     1705.30     1669.91    116.18 o 
  12   0   2     8429.53     8209.32    233.83 o 
  14   0   2      851.71      764.65     95.20 o 
  16   0   2     3628.80     2957.03    145.48 o 
  18   0   2     8329.55     9221.96    468.08 o 
  20   0   2       85.66      268.62    244.99 o 
  22   0   2       25.22      -78.85    271.03 o 
  24   0   2      171.94      332.41    302.52 o 
 -27   1   2       99.18      219.87    203.01 o 
 -25   1   2       17.00      -33.42    183.65 o 
 -23   1   2       16.43      -34.39    189.60 o 
 -21   1   2      493.53      532.32    166.89 o 
 -19   1   2        6.51      -57.69    156.74 o 
 -17   1   2     1191.59     1418.32    114.89 o 
 -15   1   2     1527.18     1588.20     86.07 o 
 -13   1   2     1183.58     1290.49     49.63 o 
 -11   1   2      486.74      447.23     37.15 o 
  -9   1   2      390.06      510.40     38.03 o 
  -7   1   2       13.29       29.83     40.40 o 
  -5   1   2     1628.51     1710.49     33.00 o 
  -3   1   2    15800.61    15020.82    187.70 o 
  -1   1   2     9666.62     9644.16    137.25 o 
   1   1   2    49678.38    49453.13    265.27 o 
   3   1   2    31604.11    32556.44    174.38 o 
   5   1   2    49604.81    49240.29    255.61 o 
   7   1   2    13014.09    13129.72    116.99 o 
   9   1   2      137.54      162.66     32.16 o 
  11   1   2      893.30      908.74     44.93 o 
  13   1   2      720.74      689.54     44.24 o 
  15   1   2        5.71       -7.35     31.97 o 
  17   1   2        1.20       83.46    159.06 o 
  19   1   2      121.50       59.92    180.44 o 
  21   1   2      569.99      551.99    195.59 o 
  23   1   2        4.14      -20.97    213.92 o 
  25   1   2        0.77     -104.07    223.95 o 
 -28   2   2      649.14      899.88    276.01 o 
 -26   2   2      538.16      446.63    214.91 o 
 -24   2   2        4.33       50.25    189.76 o 
 -22   2   2     1078.96     1064.64    243.82 o 
 -20   2   2      566.17      589.22    100.31 o 
 -18   2   2     4189.81     4386.64    118.26 o 
 -16   2   2     1493.50     1527.92     69.32 o 
 -14   2   2     4640.25     4437.98     94.11 o 
 -12   2   2      407.94      398.13     54.13 o 
 -10   2   2     3263.13     3600.31     99.20 o 
  -8   2   2     1547.93     1451.36     49.65 o 
  -6   2   2    23826.87    23874.89    171.73 o 
  -4   2   2    29011.30    29332.34    118.74 o 
  -2   2   2     7008.52     6535.63    134.50 o 
   0   2   2     9770.38     9045.24    200.28 o 
   2   2   2     2932.62     2897.11    110.60 o 
   4   2   2     7586.57     7922.21    129.97 o 
   6   2   2     1598.26     1669.62     95.41 o 
   8   2   2     3992.55     4476.00    179.73 o 
  10   2   2    11750.36    11671.88    159.80 o 
  12   2   2     2442.86     2342.84     64.87 o 
  14   2   2     1114.19      934.96     52.26 o 
  16   2   2       58.48       33.02     46.75 o 
  18   2   2       96.21      213.34    192.58 o 
  20   2   2     1554.59     1769.45    232.18 o 
  22   2   2      281.96      483.63    197.13 o 
  24   2   2      429.74      320.64    247.27 o 
 -27   3   2      205.29      107.73    225.10 o 
 -25   3   2      544.81      564.10    215.84 o 
 -23   3   2      413.29      463.39    201.29 o 
 -21   3   2       23.75        8.43    172.45 o 
 -19   3   2     2204.80     2197.05    133.41 o 
 -17   3   2     4072.80     4245.05    119.19 o 
 -15   3   2     5338.44     5465.65    121.48 o 
 -13   3   2    10660.75     9863.98    194.44 o 
 -11   3   2     2832.16     3066.30     65.90 o 
  -9   3   2     5822.09     5754.47    116.86 o 
  -7   3   2      817.36      940.71     54.43 o 
  -5   3   2    40815.72    41534.00    230.82 o 
  -3   3   2   168945.50   155245.14   1566.58 o 
  -1   3   2    56386.20    55389.81    358.74 o 
   1   3   2    13844.83    13259.92    190.57 o 
   3   3   2      891.32      662.02     82.68 o 
   5   3   2     4068.07     4198.28    114.27 o 
   7   3   2    26202.14    25776.32    280.42 o 
   9   3   2    14887.97    15191.96    241.67 o 
  11   3   2      116.43      107.37     34.14 o 
  13   3   2     6140.32     5852.28    189.59 o 
  15   3   2      206.20      197.72     50.38 o 
  17   3   2      442.69      508.28    105.97 o 
  19   3   2     3008.19     3288.57    253.49 o 
  21   3   2      615.66      570.29    193.02 o 
  23   3   2      262.95      264.23    221.67 o 
  25   3   2      344.65      427.48    259.19 o 
 -26   4   2      200.43      325.54    191.70 o 
 -24   4   2       69.96     -194.03    501.19 o 
 -22   4   2       22.03        8.36    166.21 o 
 -20   4   2      161.59      227.08    168.42 o 
 -18   4   2      373.26      405.22     72.77 o 
 -16   4   2      115.61       80.45     30.86 o 
 -14   4   2      342.46      334.03     47.00 o 
 -12   4   2      529.44      582.82     57.23 o 
 -10   4   2     4342.61     4565.36    150.73 o 
  -8   4   2      232.32      225.34     53.90 o 
  -6   4   2     4245.56     4532.06     85.10 o 
  -4   4   2    60605.11    59703.11    397.22 o 
  -2   4   2    21265.23    22009.18    142.72 o 
   0   4   2     1364.26     1408.08    154.36 o 
   2   4   2      308.50      346.67     92.84 o 
   4   4   2     3584.96     3587.06    111.91 o 
   6   4   2       81.40       70.11     87.22 o 
   8   4   2     6292.83     6522.08    182.37 o 
  10   4   2     1153.86     1310.50    129.02 o 
  12   4   2       75.19       71.68     47.93 o 
  14   4   2      516.54      474.42     43.07 o 
  16   4   2      173.35      224.99    106.82 o 
  18   4   2     1050.16      961.59    129.96 o 
  20   4   2      269.62      253.25    166.08 o 
  22   4   2        3.01       31.21    216.15 o 
  24   4   2        3.75      -10.18    242.05 o 
 -27   5   2      492.16      467.08    158.12 o 
 -25   5   2       10.53       67.23    204.30 o 
 -23   5   2      343.16      329.88    190.65 o 
 -21   5   2     1875.60     1494.69    290.96 o 
 -19   5   2     1064.45     1082.03     92.24 o 
 -17   5   2     3430.95     3421.90     86.05 o 
 -15   5   2     2066.74     2084.94     78.41 o 
 -13   5   2     8953.86     9037.20    150.07 o 
 -11   5   2     7342.25     7501.44    153.64 o 
  -9   5   2     4841.30     4711.24    125.99 o 
  -7   5   2    86281.05    88519.38    494.47 o 
  -5   5   2     3057.96     3060.97    143.79 o 
  -3   5   2    15250.25    14833.38    140.61 o 
  -1   5   2      741.80      750.49     49.11 o 
   1   5   2     3844.13     3580.55    149.59 o 
   3   5   2     1492.68     1424.39    161.79 o 
   5   5   2     6060.85     5898.76    247.69 o 
   7   5   2     8343.08     8319.21    300.79 o 
   9   5   2     9216.31     9225.49    322.55 o 
  11   5   2     4030.96     3794.95    152.41 o 
  13   5   2     3168.59     3146.22    102.08 o 
  15   5   2    11069.52    10605.71    243.49 o 
  17   5   2       65.69      130.56    107.01 o 
  19   5   2     1160.21     1339.57    209.16 o 
  21   5   2      694.57      736.97    241.45 o 
  23   5   2      898.91      977.31    260.89 o 
 -26   6   2       50.78      -68.58    145.56 o 
 -24   6   2     3790.84     3688.58    302.72 o 
 -22   6   2      381.05      682.90    304.42 o 
 -20   6   2      603.92      640.15    185.17 o 
 -18   6   2      866.52      910.63     66.52 o 
 -16   6   2      434.11      427.64     64.30 o 
 -14   6   2     3025.25     2925.15    112.83 o 
 -12   6   2     1821.56     1702.22    103.96 o 
 -10   6   2     5714.07     6207.51    120.63 o 
  -8   6   2     8701.17     8484.84    131.30 o 
  -6   6   2       26.39       54.44    103.40 o 
  -4   6   2    21298.68    22175.84    212.51 o 
  -2   6   2      712.80      604.38     73.94 o 
   0   6   2      270.15      269.52     48.76 o 
   2   6   2       11.31      -10.68     96.57 o 
   4   6   2       13.59      105.15    134.23 o 
   6   6   2       31.11       98.03    129.72 o 
   8   6   2      188.78      268.98    160.77 o 
  10   6   2     1301.99     1187.64    142.40 o 
  12   6   2     4654.61     4645.75    213.87 o 
  14   6   2     1606.69     1460.91    139.46 o 
  16   6   2      604.16      600.01    123.95 o 
  18   6   2     1686.44     1716.46    152.48 o 
  20   6   2      554.19      525.17    225.33 o 
  22   6   2       27.07       29.09    237.05 o 
  24   6   2       34.12       97.33    191.85 o 
 -25   7   2       79.77       74.20    143.55 o 
 -23   7   2      275.84      299.15    123.14 o 
 -21   7   2       16.81       81.40    173.40 o 
 -19   7   2      491.11      430.59     96.34 o 
 -17   7   2      765.44      839.07     80.56 o 
 -15   7   2     1877.68     1793.14    114.77 o 
 -13   7   2       24.35       34.53     63.27 o 
 -11   7   2       61.94       43.91     58.57 o 
  -9   7   2      131.26      234.25     48.62 o 
  -7   7   2      937.74     1088.60    121.06 o 
  -5   7   2     8229.77     9080.99    215.10 o 
  -3   7   2     7191.24     7407.82    172.79 o 
  -1   7   2      382.11      357.26     57.20 o 
   1   7   2      127.04      102.14     46.31 o 
   3   7   2     1108.41      854.57    122.01 o 
   5   7   2      150.45      143.77    142.77 o 
   7   7   2      729.81      720.62    164.87 o 
   9   7   2       80.03       17.12    163.14 o 
  11   7   2      428.98      493.36    175.15 o 
  13   7   2     1430.78     1490.89    137.44 o 
  15   7   2       30.86       46.95    120.50 o 
  17   7   2       27.33      157.53    122.92 o 
  19   7   2       49.57      199.03    195.89 o 
  21   7   2       33.08      -34.86    205.66 o 
  23   7   2      181.18      443.89    253.68 o 
 -24   8   2     2097.65     2212.02    261.17 o 
 -22   8   2      113.72      248.37    129.95 o 
 -20   8   2      201.06      328.27    116.18 o 
 -18   8   2      295.10      318.99     65.48 o 
 -16   8   2     4674.18     4599.05    126.74 o 
 -14   8   2     2933.28     3031.66    105.22 o 
 -12   8   2     3316.01     3186.39    106.03 o 
 -10   8   2     1159.35     1126.41     62.71 o 
  -8   8   2       12.23       19.30    108.44 o 
  -6   8   2     7524.33     7088.77    256.51 o 
  -4   8   2     8594.35     8265.76    328.75 o 
  -2   8   2    25442.24    24735.09    549.11 o 
   0   8   2     4136.04     4163.63    103.88 o 
   2   8   2    11354.75    11274.91    143.62 o 
   4   8   2     6078.33     6158.36    218.88 o 
   6   8   2     1583.10     1659.80    227.36 o 
   8   8   2     4148.59     4323.08    289.54 o 
  10   8   2     1371.94     1442.15    235.39 o 
  12   8   2     2842.05     2723.29    257.08 o 
  14   8   2     1603.49     1804.71    175.90 o 
  16   8   2      171.84      188.56    142.57 o 
  18   8   2      667.98      545.19    140.45 o 
  20   8   2      249.79      138.12    184.70 o 
  22   8   2      162.16       83.07    215.82 o 
 -23   9   2       25.22      -42.56    212.85 o 
 -21   9   2       35.70       93.60    162.92 o 
 -19   9   2      764.79      785.02    145.61 o 
 -17   9   2      933.10     1027.68     84.69 o 
 -15   9   2        2.14      -12.01     62.69 o 
 -13   9   2      305.87      282.60     64.71 o 
 -11   9   2      962.33      913.59     58.82 o 
  -9   9   2        7.04       45.20     95.52 o 
  -7   9   2      111.90      126.92     85.84 o 
  -5   9   2      172.18      138.13     80.19 o 
  -3   9   2     3297.10     3063.53    252.34 o 
  -1   9   2        1.80       17.14     42.43 o 
   1   9   2     2902.11     3069.96     88.23 o 
   3   9   2     1361.75     1460.23     78.40 o 
   5   9   2     3626.75     4148.81    205.27 o 
   7   9   2      193.90      219.11    139.78 o 
   9   9   2        0.70       49.99    171.57 o 
  11   9   2     1664.31     1565.22    222.83 o 
  13   9   2      667.01      678.41    221.23 o 
  15   9   2       94.06       41.41    147.41 o 
  17   9   2        8.39      166.79    151.76 o 
  19   9   2        0.69       15.52    274.45 o 
  21   9   2       58.90      -16.80    267.19 o 
 -22  10   2      240.59      427.69    192.56 o 
 -20  10   2        5.48       32.40    157.72 o 
 -18  10   2       83.90       72.24    122.82 o 
 -16  10   2     1063.25     1110.76    117.85 o 
 -14  10   2     3064.30     3235.43    164.38 o 
 -12  10   2      506.48      605.28    113.14 o 
 -10  10   2      915.98      955.93    116.04 o 
  -8  10   2     2908.66     2840.53    124.63 o 
  -6  10   2     4367.57     4178.40    143.44 o 
  -4  10   2      419.10      504.67    201.94 o 
  -2  10   2     2179.45     2064.73    252.71 o 
   0  10   2     7995.43     7876.41    300.82 o 
   2  10   2    12101.95    11933.73    314.12 o 
   4  10   2     3958.03     3742.22    106.09 o 
   6  10   2     6980.83     6741.99    258.61 o 
   8  10   2     1645.92     1560.18    186.28 o 
  10  10   2     6728.91     6950.11    379.90 o 
  12  10   2      436.54      422.09    194.98 o 
  14  10   2      911.73      840.27    231.91 o 
  16  10   2      793.26      801.18    177.95 o 
  18  10   2       62.73       15.44    163.41 o 
  20  10   2        5.23     -138.97    316.75 o 
 -21  11   2       37.52       84.84    180.06 o 
 -19  11   2      216.85      151.03    130.03 o 
 -17  11   2        3.61       38.82    100.17 o 
 -15  11   2      379.53      296.15    111.79 o 
 -13  11   2     3191.67     3125.29    167.69 o 
 -11  11   2      129.57      102.66     90.04 o 
  -9  11   2      111.96      163.73     89.24 o 
  -7  11   2      786.94      775.50     96.12 o 
  -5  11   2     3109.07     3246.23    288.82 o 
  -3  11   2     4339.99     4322.25    335.16 o 
  -1  11   2       90.91       41.05    207.46 o 
   1  11   2    15044.08    14924.37    246.59 o 
   3  11   2     2539.87     2459.75    126.69 o 
   5  11   2     4918.08     4774.05    244.88 o 
   7  11   2    18008.90    17737.95    409.77 o 
   9  11   2      270.68      304.42    154.82 o 
  11  11   2      302.41      416.11    210.35 o 
  13  11   2       49.67      131.47    200.00 o 
  15  11   2      614.75      580.99    303.98 o 
  17  11   2        6.03      111.75    173.71 o 
  19  11   2      407.46      351.57    321.64 o 
 -20  12   2      781.79      625.91    192.82 o 
 -18  12   2       81.83       86.87    151.54 o 
 -16  12   2      113.15       51.64    112.65 o 
 -14  12   2      294.93      284.10    125.08 o 
 -12  12   2       82.45       17.80     97.17 o 
 -10  12   2        8.77       92.78     94.13 o 
  -8  12   2      245.06      123.49     86.25 o 
  -6  12   2     1616.37     1412.95    189.43 o 
  -4  12   2       11.15       12.86    216.76 o 
  -2  12   2      601.33      646.16    231.81 o 
   0  12   2     1687.91     1887.60    289.26 o 
   2  12   2     3740.57     3559.05    339.65 o 
   4  12   2     1806.05     1480.56    144.18 o 
   6  12   2     4908.65     4787.55    268.91 o 
   8  12   2     5022.30     4919.65    500.33 o 
  10  12   2     1239.78     1258.21    178.62 o 
  12  12   2       92.15      130.08    157.94 o 
  14  12   2      460.43      468.81    241.58 o 
  16  12   2       47.72       59.96    168.03 o 
  18  12   2       37.73       73.43    190.40 o 
 -19  13   2      310.89      394.94    158.34 o 
 -17  13   2      500.93      656.41    161.32 o 
 -15  13   2      904.44     1145.44    148.18 o 
 -13  13   2      762.02      731.72    138.61 o 
 -11  13   2      456.89      677.33    109.33 o 
  -9  13   2       25.23      -32.10     93.62 o 
  -7  13   2     2039.69     2027.01    214.59 o 
  -5  13   2     6443.34     6139.52    295.59 o 
  -3  13   2      787.06      811.40    230.05 o 
  -1  13   2      823.87      834.72    261.03 o 
   1  13   2     2968.18     2884.96    306.99 o 
   3  13   2      264.10      357.67    211.93 o 
   5  13   2      147.11      175.65    158.47 o 
   7  13   2      938.12      907.95    181.43 o 
   9  13   2      652.48      674.40    185.35 o 
  11  13   2     1798.60     2085.98    174.67 o 
  13  13   2      332.56      528.72    175.62 o 
  15  13   2      346.27      602.13    207.28 o 
 -16  14   2      403.35      424.99    223.36 o 
 -14  14   2     1181.17     1208.84    202.52 o 
 -12  14   2      544.88      640.67    184.40 o 
 -10  14   2      279.77      217.51    174.17 o 
  -8  14   2     1227.45     1271.76    192.60 o 
  -6  14   2     1446.69     1499.99    209.56 o 
  -4  14   2     1884.67     2172.84    233.36 o 
  -2  14   2      274.85      315.27    185.70 o 
   0  14   2       29.00      -41.88    206.63 o 
   2  14   2      182.16      303.40    248.30 o 
   4  14   2       51.25      125.18    248.66 o 
   6  14   2        4.18      -26.24    159.03 o 
   8  14   2      705.32      664.19    186.07 o 
  10  14   2      457.61      381.63    189.85 o 
  12  14   2      487.43      392.29    181.97 o 
  14  14   2      240.74      353.18    183.88 o 
 -15  15   2      100.56      248.59    165.10 o 
 -13  15   2     1228.85     1527.08    228.31 o 
 -11  15   2       62.02      119.87    196.25 o 
  -9  15   2      264.54      458.22    179.15 o 
  -7  15   2       29.79       75.71    180.78 o 
  -5  15   2      931.25     1004.90    212.10 o 
  -3  15   2      333.79      419.10    199.57 o 
  -1  15   2      356.60      428.51    199.52 o 
   1  15   2      213.47      294.45    191.15 o 
   3  15   2      800.65     1193.78    303.12 o 
   5  15   2      126.31      182.42    272.13 o 
   7  15   2      403.89      420.54    188.26 o 
   9  15   2      788.49      819.43    202.61 o 
  11  15   2      392.48      546.41    193.69 o 
 -12  16   2        3.70      -15.33    191.41 o 
 -10  16   2     2163.52     2764.13    395.33 o 
  -8  16   2       29.11       59.06    176.34 o 
  -6  16   2     6240.52     6734.51    361.64 o 
  -4  16   2     1853.81     2082.53    240.87 o 
  -2  16   2      440.23      674.21    197.13 o 
   0  16   2      986.25     1061.81    212.95 o 
   2  16   2      209.19      371.00    200.08 o 
   4  16   2     1179.05     1406.60    244.63 o 
   6  16   2      258.08      284.96    203.83 o 
   8  16   2      362.14      409.69    209.25 o 
  -7  17   2      165.47       53.53    214.00 o 
  -5  17   2       31.91      133.19    205.47 o 
  -3  17   2        7.59      105.04    182.42 o 
  -1  17   2       99.39      168.41    219.74 o 
   1  17   2      128.76      549.46    442.13 o 
   3  17   2        3.25       53.16    206.30 o 
   5  17   2       33.88      -57.48    203.55 o 
 -27   1   3      414.86      542.38    148.05 o 
 -25   1   3      945.14      846.55    207.18 o 
 -23   1   3      473.95      563.14    186.20 o 
 -21   1   3      466.45      565.39    169.69 o 
 -19   1   3     2368.78     2192.41    134.47 o 
 -17   1   3      620.83      592.14    100.19 o 
 -15   1   3     4876.99     4923.43    147.81 o 
 -13   1   3      119.12       42.08     28.01 o 
 -11   1   3     1124.02     1275.98     57.40 o 
  -9   1   3     4781.27     4619.60     66.06 o 
  -7   1   3      152.31      106.38     27.78 o 
  -5   1   3      757.81      634.92     28.83 o 
  -3   1   3       34.62       66.83     45.58 o 
  -1   1   3     1789.48     1728.39     51.87 o 
   1   1   3    41336.59    41601.09    405.90 o 
   3   1   3    73710.68    76764.52    604.03 o 
   5   1   3    28987.21    29927.17    183.67 o 
   7   1   3    24151.41    24200.10    175.17 o 
   9   1   3     1798.08     1789.79     49.83 o 
  11   1   3     6722.15     6618.06    176.55 o 
  13   1   3      531.03      471.05     85.75 o 
  15   1   3     2582.95     2261.45    130.18 o 
  17   1   3     4628.98     4953.90    272.62 o 
  19   1   3     2982.72     3274.81    393.64 o 
  21   1   3       99.43       71.53    193.63 o 
  23   1   3       56.84       88.55    238.49 o 
 -28   2   3       66.21       29.63    146.22 o 
 -26   2   3      222.97      206.44    133.57 o 
 -24   2   3      566.34      767.70    204.92 o 
 -22   2   3      467.95      455.66    184.55 o 
 -20   2   3     1009.99      947.89    117.19 o 
 -18   2   3     1980.24     1893.62     62.21 o 
 -16   2   3     5388.79     5620.86    172.97 o 
 -14   2   3     5514.68     5478.76    146.05 o 
 -12   2   3     3470.70     3326.22     75.19 o 
 -10   2   3     5663.59     5807.76     70.09 o 
  -8   2   3    10243.59    10219.97     89.73 o 
  -6   2   3     1474.42     1447.98     43.36 o 
  -4   2   3    74230.52    73634.88   1186.95 o 
  -2   2   3    48176.49    48393.62    324.39 o 
   0   2   3      207.56      229.74     51.08 o 
   2   2   3        8.96      -14.09     51.28 o 
   4   2   3      582.47      541.82     46.44 o 
   6   2   3    18913.19    19027.14    205.83 o 
   8   2   3     2990.70     2892.14     86.45 o 
  10   2   3     4750.26     4619.58    152.09 o 
  12   2   3      179.18      190.08     43.37 o 
  14   2   3       61.99       44.94     40.41 o 
  16   2   3      614.05      706.76    173.75 o 
  18   2   3        2.95      -32.70    152.85 o 
  20   2   3      698.99      765.05    209.66 o 
  22   2   3      588.06      584.41    219.78 o 
  24   2   3       50.50     -228.11    228.11 o 
 -27   3   3      149.81       78.61    141.07 o 
 -25   3   3      249.36      304.42    125.56 o 
 -23   3   3      234.92       95.94    175.83 o 
 -21   3   3     2195.51     2199.36    144.81 o 
 -19   3   3     1036.52     1090.08    116.11 o 
 -17   3   3      716.45      771.84     75.46 o 
 -15   3   3        9.94        2.79     61.92 o 
 -13   3   3     1488.24     1335.95     61.79 o 
 -11   3   3       93.52       79.77     38.35 o 
  -9   3   3      569.85      488.61     44.27 o 
  -7   3   3      334.34      317.52     44.41 o 
  -5   3   3    10462.91    10483.98    104.17 o 
  -3   3   3     1392.48     1557.80     84.32 o 
  -1   3   3     2146.05     2212.98    105.59 o 
   1   3   3      724.36      657.28     91.77 o 
   3   3   3     7611.71     7649.83    174.54 o 
   5   3   3        3.17       -0.38     62.92 o 
   7   3   3     7009.64     7255.39    149.10 o 
   9   3   3     7950.69     8457.94    289.93 o 
  11   3   3     1367.86     1350.33     87.35 o 
  13   3   3      214.34      259.76     51.63 o 
  15   3   3       14.56       35.37    103.92 o 
  17   3   3     1373.33     1440.48    137.66 o 
  19   3   3      289.71      290.92    197.32 o 
  21   3   3      472.21      482.77    233.98 o 
  23   3   3       41.59      130.43    214.31 o 
 -28   4   3      166.33      107.04    153.80 o 
 -26   4   3      634.86      822.20    158.11 o 
 -24   4   3      431.88      370.17    139.72 o 
 -22   4   3       34.89      -78.61    168.78 o 
 -20   4   3     2724.96     2935.09    183.91 o 
 -18   4   3     1069.93     1024.67     84.10 o 
 -16   4   3     9401.59     9774.08    208.85 o 
 -14   4   3     2191.19     2176.38     62.12 o 
 -12   4   3     9048.81     9134.90    122.39 o 
 -10   4   3    22855.09    23620.82    180.79 o 
  -8   4   3     8142.84     9024.68    224.25 o 
  -6   4   3    69784.05    70154.16    420.06 o 
  -4   4   3    80893.96    79979.91    664.80 o 
  -2   4   3    17246.61    17134.16    243.90 o 
   0   4   3    19084.08    20123.25    383.70 o 
   2   4   3       94.72       41.32     88.36 o 
   4   4   3      423.25      567.86     96.73 o 
   6   4   3    11010.85    11647.62    334.15 o 
   8   4   3     2420.99     2168.15    194.69 o 
  10   4   3      105.66      126.95     93.63 o 
  12   4   3     3809.74     3711.24    154.37 o 
  14   4   3      387.20      347.10    101.82 o 
  16   4   3      235.76      343.94    111.01 o 
  18   4   3     2096.01     2289.60    240.26 o 
  20   4   3        3.86      146.39    215.22 o 
  22   4   3     1031.65     1326.01    238.98 o 
  24   4   3       19.66      -89.79    243.85 o 
 -27   5   3       12.69      -98.92    151.22 o 
 -25   5   3        5.60       65.96    131.24 o 
 -23   5   3        0.66      -21.80    114.79 o 
 -21   5   3      215.06      284.84    132.02 o 
 -19   5   3      439.74      453.42     69.15 o 
 -17   5   3      995.93     1017.02     54.31 o 
 -15   5   3      539.50      578.80     52.89 o 
 -13   5   3     1237.43     1160.51     63.93 o 
 -11   5   3     3739.99     3731.64    123.13 o 
  -9   5   3     5730.42     6062.11    122.05 o 
  -7   5   3      930.89     1058.94     90.24 o 
  -5   5   3    21035.32    21785.95    159.74 o 
  -3   5   3    29813.15    30242.83    230.05 o 
  -1   5   3     5645.72     5465.14    109.31 o 
   1   5   3      215.84      109.80     80.85 o 
   3   5   3     5454.37     6047.24    257.25 o 
   5   5   3     2228.00     2521.24    193.85 o 
   7   5   3      445.99      526.53    158.02 o 
   9   5   3      360.40      463.46    126.96 o 
  11   5   3      881.25      877.95    111.57 o 
  13   5   3     1004.34     1043.40     64.90 o 
  15   5   3     1644.18     1525.97    170.26 o 
  17   5   3        0.94      -13.84     98.52 o 
  19   5   3      240.98      334.10    204.55 o 
  21   5   3      279.20      522.72    217.49 o 
  23   5   3        6.98       95.91    232.41 o 
 -26   6   3       38.34       50.34    130.12 o 
 -24   6   3      226.79      195.76    128.93 o 
 -22   6   3      575.06      439.23    137.05 o 
 -20   6   3     1420.33     1597.38    113.92 o 
 -18   6   3     1774.15     1715.59     76.01 o 
 -16   6   3       48.11       82.28     52.14 o 
 -14   6   3     4897.76     4915.96    113.80 o 
 -12   6   3      649.50      614.08     66.19 o 
 -10   6   3     4743.71     5063.78    118.75 o 
  -8   6   3     1323.78      961.29    109.53 o 
  -6   6   3     3374.09     3622.08    162.16 o 
  -4   6   3    14708.70    14942.92    163.20 o 
  -2   6   3     1329.14     1730.88    103.83 o 
   0   6   3    39106.96    39996.73    425.60 o 
   2   6   3     2991.06     3462.04    163.72 o 
   4   6   3     9979.00    10657.23    352.64 o 
   6   6   3      719.53      893.26    172.79 o 
   8   6   3      867.79      903.28    137.87 o 
  10   6   3      162.51       89.98    127.34 o 
  12   6   3     2583.11     2714.40    157.84 o 
  14   6   3       75.00      157.23    110.47 o 
  16   6   3      658.35      750.58    125.22 o 
  18   6   3      104.91      190.35    125.72 o 
  20   6   3      175.94      194.17    230.56 o 
  22   6   3      491.63      810.50    240.07 o 
 -25   7   3     1090.73     1323.94    157.60 o 
 -23   7   3      705.02      864.22    132.85 o 
 -21   7   3     1103.84     1090.99    127.81 o 
 -19   7   3        5.58       -5.86     75.33 o 
 -17   7   3     1019.24     1041.53     72.17 o 
 -15   7   3     7895.51     8023.44    158.88 o 
 -13   7   3     1821.33     1804.74     84.10 o 
 -11   7   3     1453.79     1353.29     80.88 o 
  -9   7   3     1334.81     1219.24    126.29 o 
  -7   7   3     5316.53     5605.85    186.48 o 
  -5   7   3      880.06     1327.84     98.20 o 
  -3   7   3    20804.07    20646.65    287.76 o 
  -1   7   3     6298.92     6048.10    112.89 o 
   1   7   3      878.65      807.47    124.52 o 
   3   7   3      624.55      738.84    130.42 o 
   5   7   3     4174.18     3798.44    254.17 o 
   7   7   3     7135.35     6847.66    327.80 o 
   9   7   3     2373.48     2068.79    227.00 o 
  11   7   3       10.60       32.35    136.55 o 
  13   7   3     1846.93     1915.06    156.63 o 
  15   7   3      376.77      433.12    118.48 o 
  17   7   3      140.76      137.49    118.29 o 
  19   7   3      603.16      809.72    212.29 o 
  21   7   3       73.69      248.63    210.19 o 
 -24   8   3     1092.00      984.72    204.16 o 
 -22   8   3        0.54      107.55    114.84 o 
 -20   8   3        0.09       46.50     92.81 o 
 -18   8   3     1195.06     1056.12     76.70 o 
 -16   8   3      946.33     1007.34     80.48 o 
 -14   8   3      856.12      907.63     76.43 o 
 -12   8   3        1.70       -7.00     55.50 o 
 -10   8   3       30.92       62.60    108.47 o 
  -8   8   3     2794.49     2579.94    154.43 o 
  -6   8   3     4261.35     4382.21    155.61 o 
  -4   8   3      153.81      159.41    148.82 o 
  -2   8   3     2255.41     2371.66    121.87 o 
   0   8   3     2673.63     2824.26     85.58 o 
   2   8   3     1137.12     1043.80    145.86 o 
   4   8   3       21.29      132.85    126.35 o 
   6   8   3     3212.24     3362.96    266.83 o 
   8   8   3       26.21      -54.20    175.35 o 
  10   8   3      353.69      220.00    192.14 o 
  12   8   3        0.34        1.77    188.34 o 
  14   8   3        2.31       64.68    139.00 o 
  16   8   3      116.81      131.68    130.38 o 
  18   8   3      188.39      122.14    134.15 o 
  20   8   3       12.72      116.44    199.64 o 
 -25   9   3      367.38      324.84    235.22 o 
 -23   9   3      426.97      507.57    214.56 o 
 -21   9   3      460.03      775.62    211.80 o 
 -19   9   3      870.76      804.99    118.08 o 
 -17   9   3     1196.68     1261.67     89.75 o 
 -15   9   3      377.19      333.09     65.87 o 
 -13   9   3     2672.46     2605.79    145.92 o 
 -11   9   3      716.69      615.75    108.95 o 
  -9   9   3     3940.00     4120.31    191.41 o 
  -7   9   3      663.24      592.22     87.01 o 
  -5   9   3     2208.04     2076.58    220.67 o 
  -3   9   3       23.90       -1.98    178.72 o 
  -1   9   3    14992.31    15020.55    256.58 o 
   1   9   3      394.55      388.51     58.03 o 
   3   9   3      221.39       30.23    133.49 o 
   5   9   3      318.18      330.84    152.47 o 
   7   9   3     3155.77     2989.86    228.21 o 
   9   9   3     4447.39     4524.17    321.05 o 
  11   9   3     1850.47     1912.17    262.16 o 
  13   9   3     1301.16     1349.92    207.45 o 
  15   9   3       90.39      195.86    148.52 o 
  17   9   3      222.33      145.12    157.23 o 
  19   9   3       74.93       -3.44    281.91 o 
 -24  10   3       78.78      436.85    207.35 o 
 -22  10   3      279.12      343.31    187.89 o 
 -20  10   3       32.27      -14.11    186.84 o 
 -18  10   3      181.66      278.59    121.48 o 
 -16  10   3      752.51      703.25    106.89 o 
 -14  10   3     1653.32     1909.12    138.33 o 
 -12  10   3      573.97      385.81    110.48 o 
 -10  10   3       36.30       52.30     91.87 o 
  -8  10   3       28.58       20.90     87.82 o 
  -6  10   3       18.79      -31.41    108.79 o 
  -4  10   3     5297.31     5187.54    334.41 o 
  -2  10   3     1691.70     1327.00    215.72 o 
   0  10   3       91.79       90.10     59.08 o 
   2  10   3     1598.54     1649.98     82.08 o 
   4  10   3     3205.03     3379.21    269.63 o 
   6  10   3     4077.01     4004.68    319.99 o 
   8  10   3     3798.45     3866.20    246.41 o 
  10  10   3      597.01      548.34    212.04 o 
  12  10   3       68.59       56.86    179.14 o 
  14  10   3      703.74      689.61    157.00 o 
  16  10   3      215.91      239.54    172.33 o 
  18  10   3      363.31      459.38    182.21 o 
 -21  11   3       60.20      175.05    181.01 o 
 -19  11   3      618.20      747.62    152.36 o 
 -17  11   3     1854.96     2019.04    138.12 o 
 -15  11   3      840.43      757.08    129.07 o 
 -13  11   3     1103.07     1081.48    126.83 o 
 -11  11   3       34.82       72.10     89.25 o 
  -9  11   3       25.64       65.77     95.19 o 
  -7  11   3      155.66      259.52    119.32 o 
  -5  11   3     6977.85     7581.77    402.15 o 
  -3  11   3     4891.35     4767.39    351.73 o 
  -1  11   3     4604.31     4456.48    113.55 o 
   1  11   3     2005.32     1856.15    169.50 o 
   3  11   3     3690.29     3646.87    222.00 o 
   5  11   3      333.70      394.62    156.86 o 
   7  11   3       41.90      -12.02    172.09 o 
   9  11   3       11.94      -12.27    151.94 o 
  11  11   3     1893.71     1861.10    204.77 o 
  13  11   3      336.22      213.50    231.20 o 
  15  11   3     1487.92     1548.62    209.88 o 
  17  11   3      105.83       -4.04    177.41 o 
 -20  12   3      794.94      879.50    233.73 o 
 -18  12   3       77.87      243.17    143.21 o 
 -16  12   3     2275.57     2261.49    168.69 o 
 -14  12   3      357.56      396.12    126.42 o 
 -12  12   3     2599.82     2973.87    143.01 o 
 -10  12   3      129.72      130.15     93.97 o 
  -8  12   3      806.44      649.07    129.82 o 
  -6  12   3     2190.42     2240.60    298.47 o 
  -4  12   3      674.48     1010.94    246.89 o 
  -2  12   3     8597.81     8609.16    449.87 o 
   0  12   3      119.41      197.35    205.24 o 
   2  12   3     2025.66     1739.02    254.11 o 
   4  12   3     4337.92     4282.11    255.02 o 
   6  12   3     8870.05     9044.90    440.86 o 
   8  12   3     5888.48     6403.35    297.01 o 
  10  12   3      242.10      309.57    177.06 o 
  12  12   3      156.77      212.93    161.35 o 
  14  12   3      194.92      105.57    246.81 o 
  16  12   3      350.61      322.23    196.85 o 
 -19  13   3      217.30      226.12    164.80 o 
 -17  13   3       71.51      -27.85    167.77 o 
 -15  13   3        0.48      -17.42    117.54 o 
 -13  13   3      996.36      863.04    138.09 o 
 -11  13   3      549.67      503.15    129.50 o 
  -9  13   3     1368.50     1512.12    203.40 o 
  -7  13   3     2119.77     2163.46    278.34 o 
  -5  13   3      632.42      633.58    246.50 o 
  -3  13   3       10.34       28.28    246.56 o 
  -1  13   3        0.70      -46.27    229.51 o 
   1  13   3      151.59      192.30    237.28 o 
   3  13   3      664.20      514.70    251.74 o 
   5  13   3      564.42      481.76    161.64 o 
   7  13   3        4.73       32.25    154.08 o 
   9  13   3      682.51      588.07    185.47 o 
  11  13   3      306.33      266.97    168.75 o 
  13  13   3        1.28       11.77    184.70 o 
  15  13   3       39.49       34.03    186.47 o 
 -18  14   3        8.29       33.05    158.10 o 
 -16  14   3        5.42      -32.27    149.44 o 
 -14  14   3      598.71      818.99    185.42 o 
 -12  14   3      804.97      913.97    205.20 o 
 -10  14   3       10.85       63.20    168.56 o 
  -8  14   3     2034.08     2116.25    220.46 o 
  -6  14   3     1164.24     1170.08    210.47 o 
  -4  14   3     1882.09     1701.28    292.47 o 
  -2  14   3       13.77      -84.33    225.25 o 
   0  14   3     1040.01     1134.37    272.50 o 
   2  14   3     1195.67     1412.46    284.92 o 
   4  14   3      316.28      576.65    256.96 o 
   6  14   3     2749.45     2443.50    231.76 o 
   8  14   3      566.30      654.03    196.51 o 
  10  14   3     2657.41     2283.64    252.90 o 
  12  14   3       45.23     -145.43    203.37 o 
  14  14   3      204.08      228.93    204.18 o 
 -15  15   3      258.04      411.29    164.62 o 
 -13  15   3      874.02      952.19    205.20 o 
 -11  15   3      357.81      436.15    191.75 o 
  -9  15   3     2807.38     2894.82    410.35 o 
  -7  15   3     2957.93     3335.12    268.47 o 
  -5  15   3     1598.22     1492.08    240.47 o 
  -3  15   3      367.98      327.00    247.72 o 
  -1  15   3      189.81      406.13    274.50 o 
   1  15   3      159.09      174.21    259.78 o 
   3  15   3      361.30      574.92    278.52 o 
   5  15   3      292.01      189.30    274.22 o 
   7  15   3      206.60      236.91    189.95 o 
   9  15   3      658.91      683.57    202.31 o 
  11  15   3       74.89      143.66    233.95 o 
 -12  16   3       35.71       15.64    214.02 o 
 -10  16   3      560.61      606.02    183.63 o 
  -8  16   3      329.69      102.76    187.02 o 
  -6  16   3     1379.24     1201.22    242.38 o 
  -4  16   3      141.15      177.41    217.06 o 
  -2  16   3      193.76      116.51    196.71 o 
   0  16   3        0.64      -63.01    259.61 o 
   2  16   3      408.70      165.50    288.75 o 
   4  16   3      109.54      268.27    222.88 o 
   6  16   3      135.43       85.69    232.03 o 
   8  16   3      307.70      347.17    198.79 o 
  -7  17   3     1444.39     1545.85    252.46 o 
  -5  17   3      267.54      340.02    226.02 o 
  -3  17   3      732.29      929.45    232.62 o 
  -1  17   3      139.83       85.99    207.06 o 
   1  17   3       28.76       67.42    226.97 o 
   3  17   3      644.94      651.66    205.69 o 
 -28   0   4      964.43     1083.72    217.60 o 
 -26   0   4     1723.78     1627.36    216.70 o 
 -24   0   4      407.19      339.40    166.84 o 
 -22   0   4     2235.49     2340.20    205.92 o 
 -20   0   4     1170.90     1422.19    174.94 o 
 -18   0   4      896.58      773.09    108.28 o 
 -16   0   4      350.65      417.81     94.12 o 
 -14   0   4    47477.72    50937.32    551.57 o 
 -12   0   4    13262.22    13050.79    177.87 o 
 -10   0   4     1689.41     1765.93     53.82 o 
  -8   0   4      245.21      251.58     43.20 o 
  -6   0   4   162802.88   160586.92   1888.47 o 
  -4   0   4      851.55      854.37     80.64 o 
  -2   0   4      202.24      226.08     43.57 o 
   0   0   4     2511.39     2526.88     75.10 o 
   2   0   4    72569.93    72241.22    357.88 o 
   4   0   4    67849.88    67161.35    411.73 o 
   6   0   4    20375.22    21177.06    329.77 o 
   8   0   4   149838.53   144867.28    954.15 o 
  10   0   4      207.48      126.29    218.00 o 
  12   0   4    15773.44    16019.11    511.35 o 
  14   0   4     4624.71     4647.31    353.39 o 
  16   0   4    16678.89    16603.33    614.38 o 
  18   0   4     1087.34     1139.69    327.97 o 
  20   0   4       16.91      187.89    285.06 o 
  22   0   4     1623.05     1192.89    333.14 o 
 -29   1   4       20.05       66.78    137.06 o 
 -27   1   4       14.75       -9.00    131.31 o 
 -25   1   4        1.75       -4.77    127.08 o 
 -23   1   4       95.13      134.36    108.31 o 
 -21   1   4      425.09      472.00     92.94 o 
 -19   1   4      442.16      349.88     83.32 o 
 -17   1   4     1917.53     1934.75    100.54 o 
 -15   1   4       88.16       86.14     62.11 o 
 -13   1   4     1944.32     1867.45     76.47 o 
 -11   1   4      893.68      875.55     39.77 o 
  -9   1   4     5622.98     5610.71     61.74 o 
  -7   1   4      410.48      415.40     31.95 o 
  -5   1   4    11770.73    12108.06     99.35 o 
  -3   1   4       32.46       39.77     32.67 o 
  -1   1   4     4642.57     4508.94     78.23 o 
   1   1   4    13584.91    13901.22    111.77 o 
   3   1   4     3052.35     3095.12     48.60 o 
   5   1   4     8403.13     8519.43     89.78 o 
   7   1   4     9447.34     9030.17    135.98 o 
   9   1   4    14069.00    14020.34    207.26 o 
  11   1   4     7092.28     7093.80    263.48 o 
  13   1   4      212.17      107.39    159.48 o 
  15   1   4      645.82      504.60    163.95 o 
  17   1   4       15.19       75.08    175.38 o 
  19   1   4      213.01      201.33    206.95 o 
  21   1   4        8.01       -5.96    210.05 o 
  23   1   4        4.93      -53.06    226.45 o 
 -28   2   4       74.56      147.99    135.53 o 
 -26   2   4       13.68       20.89    131.71 o 
 -24   2   4     1227.93     1195.56    138.72 o 
 -22   2   4     1450.61     1515.80    111.45 o 
 -20   2   4      650.81      705.81     92.95 o 
 -18   2   4     3761.94     3654.76    109.25 o 
 -16   2   4      173.87      172.05     46.36 o 
 -14   2   4     1504.89     1182.20     90.88 o 
 -12   2   4       35.75       46.71     60.21 o 
 -10   2   4    26888.96    27416.72    149.45 o 
  -8   2   4      866.59      807.24     36.92 o 
  -6   2   4    19974.65    19740.60    148.95 o 
  -4   2   4     2521.62     2485.60     79.79 o 
  -2   2   4     7265.55     6860.91     72.95 o 
   0   2   4     8757.22     9374.16    115.55 o 
   2   2   4     5107.66     4774.51     91.28 o 
   4   2   4      180.26      179.16     38.60 o 
   6   2   4     2302.54     2296.52     94.68 o 
   8   2   4      251.79      251.96     63.28 o 
  10   2   4     1668.05     1541.94    123.52 o 
  12   2   4       23.55       25.49     38.98 o 
  14   2   4     4550.13     4198.74     92.35 o 
  16   2   4     1251.26     1283.98    195.18 o 
  18   2   4     1470.95     1388.34    231.29 o 
  20   2   4      498.50      531.63    186.47 o 
  22   2   4      184.86      278.58    248.51 o 
 -27   3   4      359.74      223.42    144.37 o 
 -25   3   4      254.93      399.80    132.00 o 
 -23   3   4      134.02      140.49    117.04 o 
 -21   3   4      391.26      367.13     93.21 o 
 -19   3   4     1752.70     1485.66     73.12 o 
 -17   3   4     8212.73     8295.66    136.65 o 
 -15   3   4     6176.77     6157.32    112.75 o 
 -13   3   4     5354.39     5196.52     87.78 o 
 -11   3   4     8179.25     8330.09    114.79 o 
  -9   3   4     9111.64     9065.45     83.28 o 
  -7   3   4     3415.41     3272.52     66.11 o 
  -5   3   4    46614.85    47255.06    435.45 o 
  -3   3   4     9099.24     9683.32    185.55 o 
  -1   3   4    33096.32    32300.73    245.37 o 
   1   3   4      788.33      765.89     64.27 o 
   3   3   4    11888.86    11215.06    139.40 o 
   5   3   4     2188.16     1969.44    134.12 o 
   7   3   4       27.28       37.23     35.21 o 
   9   3   4     1400.57     1239.97    140.39 o 
  11   3   4     1146.23     1279.44    114.59 o 
  13   3   4      477.15      351.50    101.99 o 
  15   3   4       25.45      -30.80    108.48 o 
  17   3   4     1194.20     1323.75    216.06 o 
  19   3   4       29.93      115.46    200.00 o 
  21   3   4      206.12      415.73    205.93 o 
  23   3   4       61.01       65.48    257.93 o 
 -28   4   4       31.02      112.49    138.48 o 
 -26   4   4      486.76      433.16    145.94 o 
 -24   4   4      510.07      455.08    124.76 o 
 -22   4   4      645.56      743.18    101.90 o 
 -20   4   4      103.92      112.12     93.78 o 
 -18   4   4      797.73      793.66     73.27 o 
 -16   4   4     1028.38     1041.37     44.27 o 
 -14   4   4     1475.92     1454.44     61.89 o 
 -12   4   4      691.14      555.64     52.95 o 
 -10   4   4     2830.31     3005.78     79.15 o 
  -8   4   4      196.00      253.89     47.31 o 
  -6   4   4      274.67      315.89     51.55 o 
  -4   4   4     9030.83     9458.57    136.12 o 
  -2   4   4       31.78       21.12     87.52 o 
   0   4   4        1.94       33.76     96.00 o 
   2   4   4      487.75      505.62    102.43 o 
   4   4   4      383.28      323.19    144.14 o 
   6   4   4     1044.65     1061.69    161.94 o 
   8   4   4       12.88       81.18    105.00 o 
  10   4   4      376.56      317.44     49.95 o 
  12   4   4      403.39      351.66    108.09 o 
  14   4   4      350.30      312.04     94.79 o 
  16   4   4      844.63      705.24    116.34 o 
  18   4   4       98.37      146.33    187.91 o 
  20   4   4      171.40      156.39    211.10 o 
  22   4   4       90.65      343.91    242.37 o 
 -27   5   4       14.09      158.61    131.72 o 
 -25   5   4     2638.48     2171.72    170.03 o 
 -23   5   4      668.38      866.11    134.16 o 
 -21   5   4      140.71      208.17     96.82 o 
 -19   5   4      544.04      470.52     73.16 o 
 -17   5   4     9362.20     9703.92    134.92 o 
 -15   5   4     2212.85     2193.71     71.51 o 
 -13   5   4      853.20      787.58     63.76 o 
 -11   5   4     2054.19     2106.21     84.42 o 
  -9   5   4    31675.52    32306.60    290.42 o 
  -7   5   4    48594.16    49656.13    337.45 o 
  -5   5   4    21966.80    22912.46    244.29 o 
  -3   5   4   121076.66   124615.91    932.75 o 
  -1   5   4    12296.04    12589.61    343.65 o 
   1   5   4    18587.87    18091.58    416.08 o 
   3   5   4     1493.99     1495.42    174.46 o 
   5   5   4     2506.62     2391.34    152.96 o 
   7   5   4      501.38      412.38    114.29 o 
   9   5   4     2810.51     2507.61    137.71 o 
  11   5   4      215.54      267.51    106.26 o 
  13   5   4      214.23      326.68    114.58 o 
  15   5   4      218.82      318.28    110.99 o 
  17   5   4      478.54      517.04    136.43 o 
  19   5   4     3682.80     3832.17    304.48 o 
  21   5   4      105.78      238.53    187.52 o 
 -26   6   4       17.46       -0.86    124.70 o 
 -24   6   4      304.26      221.04    138.64 o 
 -22   6   4     1143.28     1158.96    130.06 o 
 -20   6   4     3590.24     3403.82    138.81 o 
 -18   6   4      807.40      784.10     58.67 o 
 -16   6   4       31.02       47.48     52.53 o 
 -14   6   4     2086.73     2007.61     91.31 o 
 -12   6   4     1345.53     1153.22     75.49 o 
 -10   6   4     4815.60     4594.09    165.50 o 
  -8   6   4      426.90      338.92     95.89 o 
  -6   6   4    16692.11    18379.52    183.37 o 
  -4   6   4    19931.74    20398.59    289.44 o 
  -2   6   4      967.39     1327.30    180.44 o 
   0   6   4    18354.08    19672.82    323.77 o 
   2   6   4       11.08       61.67    118.79 o 
   4   6   4     3840.29     3955.06    254.95 o 
   6   6   4      471.16      504.04    154.68 o 
   8   6   4       50.59       52.93    120.27 o 
  10   6   4     3283.86     3666.64    160.24 o 
  12   6   4     1159.18     1181.19    129.62 o 
  14   6   4       17.67       52.38    117.81 o 
  16   6   4     2590.47     2432.94    170.06 o 
  18   6   4      437.27      391.16    155.82 o 
  20   6   4      121.18      305.99    235.47 o 
  22   6   4      525.55      921.49    228.74 o 
 -27   7   4       44.93        6.62    185.03 o 
 -25   7   4       16.38       -3.55    124.46 o 
 -23   7   4      881.04     1030.21    132.50 o 
 -21   7   4      248.70      241.67    100.42 o 
 -19   7   4     1643.28     1730.46    102.50 o 
 -17   7   4      360.48      389.15     62.74 o 
 -15   7   4      210.66      169.38     59.91 o 
 -13   7   4     4329.56     4551.58    142.51 o 
 -11   7   4     1115.86     1264.56    121.08 o 
  -9   7   4      209.85      261.94    105.43 o 
  -7   7   4    13352.30    12524.64    376.26 o 
  -5   7   4     1773.48     1733.86     80.21 o 
  -3   7   4     1136.49      954.74    123.57 o 
  -1   7   4     1833.64     2063.41    101.02 o 
   1   7   4     5436.26     5379.87    211.21 o 
   3   7   4      656.46      834.48    135.84 o 
   5   7   4     1358.28     1531.44    212.07 o 
   7   7   4     2260.30     2086.60    226.53 o 
   9   7   4     1396.63     1589.44    227.67 o 
  11   7   4        3.02       -6.31    112.13 o 
  13   7   4      119.24      127.59    110.15 o 
  15   7   4      551.35      666.74    136.49 o 
  17   7   4      270.73      339.12    134.31 o 
  19   7   4       13.82      -35.86    169.36 o 
  21   7   4        7.76      -28.15    239.52 o 
 -26   8   4     1286.21     1419.91    367.92 o 
 -24   8   4       56.99       68.28    200.63 o 
 -22   8   4      797.78      888.82    137.85 o 
 -20   8   4     2634.51     2667.08    123.64 o 
 -18   8   4       36.44       41.22     61.28 o 
 -16   8   4     1256.14     1254.05     82.59 o 
 -14   8   4      442.77      465.23     89.16 o 
 -12   8   4    12229.22    12337.76    283.93 o 
 -10   8   4       10.72      -11.81    106.01 o 
  -8   8   4      192.18      192.58    111.70 o 
  -6   8   4      836.60      732.09    105.70 o 
  -4   8   4       40.89       82.62     86.36 o 
  -2   8   4     2991.99     2520.55    263.82 o 
   0   8   4     2012.47     1861.18     91.15 o 
   2   8   4     9329.26     9581.72    450.29 o 
   4   8   4     1237.82     1125.00    165.77 o 
   6   8   4     7366.57     7294.84    365.34 o 
   8   8   4     2281.15     2272.43    239.69 o 
  10   8   4     4721.83     4872.18    327.04 o 
  12   8   4     2105.91     2277.89    190.17 o 
  14   8   4      266.68      329.33    141.78 o 
  16   8   4      739.77      652.28    157.38 o 
  18   8   4      271.47      316.43    208.82 o 
  20   8   4      525.70      782.86    207.08 o 
 -25   9   4      245.81      280.32    225.81 o 
 -23   9   4       39.67      171.31    208.49 o 
 -21   9   4      419.31      295.83    184.89 o 
 -19   9   4      214.06      221.37    108.10 o 
 -17   9   4        2.80       -6.48     62.23 o 
 -15   9   4      205.14      228.38     90.58 o 
 -13   9   4      121.96      156.21    112.11 o 
 -11   9   4       80.15      -11.85    113.15 o 
  -9   9   4        0.82       14.21     84.90 o 
  -7   9   4       52.15       49.74     88.18 o 
  -5   9   4       26.96      -46.90    156.06 o 
  -3   9   4       51.92       26.05     93.10 o 
  -1   9   4     1244.69     1347.86    111.38 o 
   1   9   4     5326.60     4906.22    142.22 o 
   3   9   4      427.96      417.16    153.18 o 
   5   9   4     1015.50     1183.18    168.14 o 
   7   9   4      405.97      595.21    155.15 o 
   9   9   4       34.41       18.16    176.45 o 
  11   9   4      484.33      369.17    212.81 o 
  13   9   4       21.24       48.53    154.44 o 
  15   9   4       73.32      242.37    164.42 o 
  17   9   4      637.55      632.02    183.25 o 
  19   9   4       10.48     -156.71    317.37 o 
 -24  10   4      117.49       94.49    221.45 o 
 -22  10   4        3.35      -27.26    206.75 o 
 -20  10   4      527.20      663.97    120.04 o 
 -18  10   4     1422.25     1513.90    116.38 o 
 -16  10   4        3.89       25.44     92.50 o 
 -14  10   4        9.44       66.21    100.01 o 
 -12  10   4      889.69      874.95    161.66 o 
 -10  10   4      248.42      239.60     91.35 o 
  -8  10   4       23.78        5.54     98.62 o 
  -6  10   4     1015.59      853.59    211.67 o 
  -4  10   4     2227.03     2181.50    251.17 o 
  -2  10   4     1959.51     1683.91    243.84 o 
   0  10   4      519.13      528.80     68.26 o 
   2  10   4      500.87      346.50     64.59 o 
   4  10   4     1893.29     2019.96    191.61 o 
   6  10   4     3265.32     3184.22    218.20 o 
   8  10   4     6720.59     6560.55    291.92 o 
  10  10   4     1724.41     1637.54    237.93 o 
  12  10   4      585.66      703.22    243.35 o 
  14  10   4     1340.34     1171.51    202.85 o 
  16  10   4       97.98       94.70    170.64 o 
  18  10   4      943.09     1075.92    295.21 o 
 -23  11   4       56.41       12.60    189.44 o 
 -21  11   4      301.41      226.35    186.41 o 
 -19  11   4      118.03       88.17    144.60 o 
 -17  11   4      170.41      316.86     99.61 o 
 -15  11   4     1368.97     1436.15    139.22 o 
 -13  11   4      322.99      232.92    106.92 o 
 -11  11   4       54.52       81.95     94.17 o 
  -9  11   4     4449.83     4102.57    185.64 o 
  -7  11   4     1896.51     1644.59    246.66 o 
  -5  11   4      763.51      936.00    230.37 o 
  -3  11   4       74.34      207.65    207.65 o 
  -1  11   4     6762.96     6433.26    199.00 o 
   1  11   4     1245.47     1188.69    155.66 o 
   3  11   4       62.79      119.52    139.94 o 
   5  11   4    17360.98    17100.81    420.24 o 
   7  11   4     3130.23     3222.41    235.66 o 
   9  11   4     4111.38     3980.37    253.23 o 
  11  11   4     7417.10     7186.78    325.82 o 
  13  11   4      205.95       24.12    209.23 o 
  15  11   4      611.83      715.96    190.26 o 
  17  11   4      189.27      221.02    182.84 o 
 -20  12   4       24.17       31.69    145.70 o 
 -18  12   4      617.12      581.32    149.29 o 
 -16  12   4     2825.52     2628.23    177.71 o 
 -14  12   4       19.68      110.09    115.94 o 
 -12  12   4        4.63       72.15    120.02 o 
 -10  12   4     3755.23     3061.90    301.91 o 
  -8  12   4       25.03       34.49    180.36 o 
  -6  12   4      124.87      129.10    211.34 o 
  -4  12   4      256.33      272.04    192.19 o 
  -2  12   4     2876.56     2888.52    318.44 o 
   0  12   4     1474.26     1192.77    239.98 o 
   2  12   4     3496.75     3454.09    232.41 o 
   4  12   4      409.55      489.54    160.33 o 
   6  12   4      591.51      549.47    178.23 o 
   8  12   4       52.49       23.92    164.62 o 
  10  12   4      505.64      531.58    170.65 o 
  12  12   4     1117.06      966.29    213.33 o 
  14  12   4      139.93      190.82    176.33 o 
  16  12   4       39.97      -25.69    200.35 o 
 -19  13   4     1320.50     1321.92    173.59 o 
 -17  13   4      369.03      428.78    179.81 o 
 -15  13   4     1888.37     1489.62    162.62 o 
 -13  13   4      690.03      946.63    137.50 o 
 -11  13   4     2108.98     2289.31    232.65 o 
  -9  13   4     5785.50     5222.07    394.09 o 
  -7  13   4     1263.47     1545.34    290.50 o 
  -5  13   4       31.99       73.52    188.08 o 
  -3  13   4     4789.94     5198.29    375.73 o 
  -1  13   4     5497.53     5683.22    412.70 o 
   1  13   4     3604.94     3866.51    359.59 o 
   3  13   4      234.78      320.50    240.11 o 
   5  13   4     1112.33     1297.02    191.15 o 
   7  13   4      479.18      553.32    191.48 o 
   9  13   4      474.18      511.26    179.17 o 
  11  13   4      221.70      219.73    172.33 o 
  13  13   4      200.52      243.46    185.66 o 
 -18  14   4        4.71      187.06    159.54 o 
 -16  14   4      749.74      600.57    207.42 o 
 -14  14   4        5.87       35.44    169.62 o 
 -12  14   4      633.29      549.88    186.35 o 
 -10  14   4     2232.23     1959.54    219.88 o 
  -8  14   4     1225.32     1198.62    260.04 o 
  -6  14   4       10.07     -198.50    246.63 o 
  -4  14   4      592.87      563.94    209.94 o 
  -2  14   4      218.77      183.63    207.00 o 
   0  14   4     1025.42      700.54    275.57 o 
   2  14   4      233.76      363.27    199.52 o 
   4  14   4      479.50      418.26    226.55 o 
   6  14   4      174.84      162.97    178.86 o 
   8  14   4      924.88      622.13    214.74 o 
  10  14   4     1107.58     1118.05    213.41 o 
  12  14   4       46.20       79.35    191.22 o 
 -15  15   4       38.21       55.21    171.78 o 
 -13  15   4      238.23      413.05    179.22 o 
 -11  15   4        7.33       69.83    172.28 o 
  -9  15   4     1516.65     1191.87    229.38 o 
  -7  15   4     1301.92     1262.24    216.45 o 
  -5  15   4     1831.74     2231.76    339.16 o 
  -3  15   4       22.35       46.40    213.89 o 
  -1  15   4      985.57     1133.85    277.44 o 
   1  15   4        2.41      137.70    278.07 o 
   3  15   4      395.39      596.25    279.72 o 
   5  15   4      822.25     1010.71    301.60 o 
   7  15   4      465.07      360.99    203.86 o 
   9  15   4      109.82       34.22    173.33 o 
 -12  16   4      970.13     1045.21    216.16 o 
 -10  16   4      993.62      834.94    223.35 o 
  -8  16   4      437.37      398.00    207.31 o 
  -6  16   4     1603.45     1924.52    242.32 o 
  -4  16   4       55.15      335.56    283.73 o 
  -2  16   4     1836.18     1828.55    354.63 o 
   0  16   4      518.41      703.09    307.68 o 
   2  16   4     1087.79     1168.74    263.78 o 
   4  16   4      187.64      216.22    276.86 o 
   6  16   4      468.38      744.95    304.73 o 
  -7  17   4       57.00      -89.67    211.70 o 
  -5  17   4      187.04      226.94    197.40 o 
  -3  17   4      153.78      -14.08    211.03 o 
  -1  17   4      263.46      475.60    318.20 o 
   1  17   4      154.68       11.94    256.67 o 
 -29   1   5      198.28      173.30    145.90 o 
 -27   1   5     1979.13     2055.45    169.54 o 
 -25   1   5     1208.68     1267.54    143.59 o 
 -23   1   5      919.17      979.91    107.08 o 
 -21   1   5     2077.74     2142.69    118.66 o 
 -19   1   5     4760.25     4965.84    138.81 o 
 -17   1   5      982.17      974.57     79.26 o 
 -15   1   5     2047.94     2068.49     83.74 o 
 -13   1   5      110.37       43.32     35.06 o 
 -11   1   5     8920.35     9157.90    104.84 o 
  -9   1   5     6287.19     6278.90     81.43 o 
  -7   1   5     5323.69     5173.20     68.79 o 
  -5   1   5     1972.66     1940.47     64.80 o 
  -3   1   5       15.80       21.74     32.62 o 
  -1   1   5     4404.61     4415.10     67.86 o 
   1   1   5      659.01      580.06     42.98 o 
   3   1   5    50445.34    50687.52    196.91 o 
   5   1   5    36998.99    39395.36    248.72 o 
   7   1   5    10464.25    10631.00    128.02 o 
   9   1   5     9674.12     9320.83    200.48 o 
  11   1   5     1571.74     1674.69    192.02 o 
  13   1   5      139.49      251.57    185.23 o 
  15   1   5     3876.91     3766.38    268.24 o 
  17   1   5      481.34      640.39    188.04 o 
  19   1   5     1585.17     1995.75    251.39 o 
  21   1   5        5.28       40.94    185.78 o 
 -28   2   5      646.66      679.08    150.93 o 
 -26   2   5        2.59        8.06    131.30 o 
 -24   2   5       10.88       -4.94    109.53 o 
 -22   2   5       14.11       15.06     86.00 o 
 -20   2   5     2754.92     2877.16    125.21 o 
 -18   2   5     1744.08     1824.52     98.91 o 
 -16   2   5     1130.86     1116.93     86.91 o 
 -14   2   5        8.06       37.81     65.42 o 
 -12   2   5     9874.32     9981.64    138.64 o 
 -10   2   5    10383.99    10243.93     89.56 o 
  -8   2   5        7.72        6.71     36.76 o 
  -6   2   5    12844.86    13023.92    104.18 o 
  -4   2   5    14593.54    14362.93    101.90 o 
  -2   2   5      163.02      203.01     46.64 o 
   0   2   5     3721.88     3786.18     78.40 o 
   2   2   5     1727.52     1563.19     72.72 o 
   4   2   5       83.10       91.13     50.17 o 
   6   2   5       18.23       81.03     79.23 o 
   8   2   5      740.04      575.64     69.31 o 
  10   2   5     3045.34     2934.03    149.77 o 
  12   2   5      732.83      740.28     51.38 o 
  14   2   5      898.20      921.37    184.93 o 
  16   2   5      317.83      377.96    197.87 o 
  18   2   5      211.89      235.37    186.45 o 
  20   2   5       72.54      178.90    205.83 o 
  22   2   5       29.57       11.41    214.96 o 
 -29   3   5       18.33      -13.51    150.96 o 
 -27   3   5       39.50       60.53    143.48 o 
 -25   3   5       36.48       58.93    116.06 o 
 -23   3   5      340.88      380.81     94.34 o 
 -21   3   5     1139.08     1161.74     99.75 o 
 -19   3   5       30.58       62.27     55.38 o 
 -17   3   5       84.50      122.92     63.13 o 
 -15   3   5       68.48      131.26     71.92 o 
 -13   3   5     1676.78     1613.29     58.02 o 
 -11   3   5       25.93       34.28     35.76 o 
  -9   3   5    15166.51    15134.10    121.07 o 
  -7   3   5     1473.90     1570.39     59.54 o 
  -5   3   5      424.40      433.90     77.28 o 
  -3   3   5       68.28       85.50     67.48 o 
  -1   3   5     4554.03     4434.13    116.67 o 
   1   3   5     3457.66     3674.98     94.13 o 
   3   3   5       33.20        4.07     69.17 o 
   5   3   5      216.70      218.41     63.22 o 
   7   3   5     1867.77     1729.25     82.85 o 
   9   3   5       14.88       18.15    120.84 o 
  11   3   5     2524.14     2301.12    122.88 o 
  13   3   5     2454.45     2313.86    158.29 o 
  15   3   5     1506.98     1483.61    214.25 o 
  17   3   5      215.96      247.39    183.53 o 
  19   3   5      292.58      193.18    184.67 o 
  21   3   5       97.00      -10.53    211.29 o 
 -28   4   5      167.94      157.11    142.38 o 
 -26   4   5      958.10     1080.08    149.44 o 
 -24   4   5     1139.90      919.72    132.11 o 
 -22   4   5     1007.28     1092.80    109.87 o 
 -20   4   5     3359.94     3381.47    144.33 o 
 -18   4   5     7333.77     7587.88    137.74 o 
 -16   4   5     5125.29     5129.84    106.85 o 
 -14   4   5     1861.49     1760.37     68.59 o 
 -12   4   5     4421.43     4244.67     88.54 o 
 -10   4   5     3677.10     3775.72     98.97 o 
  -8   4   5    43381.11    42224.00    250.46 o 
  -6   4   5    33223.14    33566.63    318.00 o 
  -4   4   5      310.83      359.43     69.16 o 
  -2   4   5    20699.68    19785.66    294.87 o 
   0   4   5      209.18      145.06     72.67 o 
   2   4   5    10411.44     9749.63    195.38 o 
   4   4   5     1535.10     1568.78     97.10 o 
   6   4   5      848.45      651.03     71.32 o 
   8   4   5       10.62       47.76     45.51 o 
  10   4   5      345.68      212.74     99.34 o 
  12   4   5      341.91      281.96    103.06 o 
  14   4   5      507.58      579.43    129.06 o 
  16   4   5     1188.17     1119.09    149.57 o 
  18   4   5        5.21     -116.97    205.00 o 
  20   4   5      551.48      528.87    219.30 o 
  22   4   5      174.38      453.85    206.77 o 
 -27   5   5       75.50       94.27    130.15 o 
 -25   5   5       10.75       28.53    124.85 o 
 -23   5   5      271.40      268.75     94.46 o 
 -21   5   5      396.98      268.76     99.88 o 
 -19   5   5      129.26      181.29     69.35 o 
 -17   5   5      357.22      284.83     48.03 o 
 -15   5   5      613.44      497.93     61.66 o 
 -13   5   5     2822.02     2705.75     90.02 o 
 -11   5   5     1854.96     1591.89     97.17 o 
  -9   5   5     4332.40     4221.44     95.55 o 
  -7   5   5     5756.09     5727.46    125.12 o 
  -5   5   5    30745.21    31961.65    362.78 o 
  -3   5   5     1048.28     1136.97    150.69 o 
  -1   5   5      286.76      400.57    110.30 o 
   1   5   5    16604.29    17163.57    426.57 o 
   3   5   5      158.62      199.26    152.00 o 
   5   5   5     1676.52     1855.76    146.60 o 
   7   5   5     1183.43     1254.88     87.75 o 
   9   5   5       35.36       65.07     53.77 o 
  11   5   5      266.78      240.93    107.32 o 
  13   5   5     2527.67     2335.89    153.30 o 
  15   5   5        8.97       -9.63     95.77 o 
  17   5   5      329.04      268.60    143.64 o 
  19   5   5      362.67      140.64    220.76 o 
  21   5   5        0.27     -122.85    249.22 o 
 -26   6   5     1399.86     1325.35    151.73 o 
 -24   6   5      398.23      535.01    137.77 o 
 -22   6   5      569.12      659.18     99.46 o 
 -20   6   5     5723.70     5592.29    137.97 o 
 -18   6   5        4.78       49.31     49.72 o 
 -16   6   5     7358.56     7332.18    138.18 o 
 -14   6   5     2263.30     2067.40     86.51 o 
 -12   6   5      233.71      168.11     76.94 o 
 -10   6   5    21533.22    21786.99    325.45 o 
  -8   6   5     3056.76     2652.55    111.03 o 
  -6   6   5    14978.57    14973.01    597.38 o 
  -4   6   5     2255.68     1968.70    127.40 o 
  -2   6   5     2334.26     2484.88    211.11 o 
   0   6   5     4799.81     4649.35    266.61 o 
   2   6   5      857.69     1050.92    135.40 o 
   4   6   5    10575.39     9915.48    368.47 o 
   6   6   5      633.26      675.85    168.64 o 
   8   6   5     4667.19     4492.02    212.20 o 
  10   6   5      130.29      247.74    108.24 o 
  12   6   5      264.52      254.75    116.53 o 
  14   6   5      157.15       44.04    123.74 o 
  16   6   5      568.92      714.50    136.22 o 
  18   6   5        2.80      -28.21    207.11 o 
  20   6   5      171.93      187.19    230.73 o 
 -27   7   5       84.03      289.52    221.41 o 
 -25   7   5        2.44      -78.90    160.75 o 
 -23   7   5     3311.60     3491.07    198.74 o 
 -21   7   5       89.35      141.00     99.41 o 
 -19   7   5     3189.74     3506.50    128.01 o 
 -17   7   5     4590.93     4877.32    113.74 o 
 -15   7   5       11.13       32.83     82.16 o 
 -13   7   5      122.61      164.16     82.39 o 
 -11   7   5     3128.50     3146.31    167.77 o 
  -9   7   5     4257.67     3994.54    239.30 o 
  -7   7   5    28745.07    27861.43    199.68 o 
  -5   7   5     2904.09     2712.22    225.19 o 
  -3   7   5     1524.78     1964.28    126.59 o 
  -1   7   5     3566.35     3855.28     83.48 o 
   1   7   5     3657.10     3804.00    196.10 o 
   3   7   5    14127.84    13627.40    428.76 o 
   5   7   5     1318.80     1384.95    199.05 o 
   7   7   5       20.95      -34.82    165.07 o 
   9   7   5     3308.43     3698.40    290.28 o 
  11   7   5      642.60      779.17    128.76 o 
  13   7   5     1555.10     1782.81    189.19 o 
  15   7   5      175.29      284.10    138.39 o 
  17   7   5      857.71      881.04    153.65 o 
  19   7   5      416.33      403.18    357.86 o 
 -26   8   5      105.10      329.30    296.07 o 
 -24   8   5       12.01       20.13    207.63 o 
 -22   8   5      197.45      179.96    105.29 o 
 -20   8   5     1234.24     1245.57    104.85 o 
 -18   8   5      404.99      405.81     67.63 o 
 -16   8   5      131.72      135.20     91.86 o 
 -14   8   5      131.19      138.43     95.76 o 
 -12   8   5       86.64      190.73    100.90 o 
 -10   8   5     3309.91     2836.04    229.50 o 
  -8   8   5    21093.26    20965.66    259.38 o 
  -6   8   5      308.00      343.06     57.68 o 
  -4   8   5      205.22      177.09    139.63 o 
  -2   8   5     1615.03     1863.75    228.94 o 
   0   8   5     1042.64      988.38     78.19 o 
   2   8   5     4566.38     4656.46    224.69 o 
   4   8   5      688.78      614.98    152.55 o 
   6   8   5       94.92       22.13    136.31 o 
   8   8   5        0.14        1.98    171.39 o 
  10   8   5      354.54      243.85    184.68 o 
  12   8   5       68.75      140.52    138.52 o 
  14   8   5      207.37      210.29    147.78 o 
  16   8   5       39.68       16.64    134.46 o 
  18   8   5       19.55      303.13    199.74 o 
 -25   9   5      182.25      323.73    198.01 o 
 -23   9   5      214.23      241.95    173.89 o 
 -21   9   5      824.61     1200.13    207.44 o 
 -19   9   5      330.54      428.71    111.14 o 
 -17   9   5     1539.93     1697.96    116.14 o 
 -15   9   5      142.64      251.66     96.11 o 
 -13   9   5      164.92       82.57    108.57 o 
 -11   9   5      972.10     1079.68    139.36 o 
  -9   9   5     1071.23     1063.53    105.37 o 
  -7   9   5       44.05      148.98    179.29 o 
  -5   9   5     5747.48     6063.38    317.74 o 
  -3   9   5       12.22       92.62    169.18 o 
  -1   9   5     2678.92     3098.41    263.90 o 
   1   9   5      365.75      300.85     72.59 o 
   3   9   5     3649.51     3516.84    216.94 o 
   5   9   5      573.09      405.52    154.63 o 
   7   9   5     5039.28     4994.39    261.01 o 
   9   9   5     2020.82     1898.62    255.27 o 
  11   9   5     1875.15     1829.85    261.67 o 
  13   9   5      396.91      581.83    164.08 o 
  15   9   5      658.85      716.29    170.65 o 
  17   9   5     1506.00     1247.48    210.12 o 
 -24  10   5      113.49      114.69    218.61 o 
 -22  10   5        1.58       24.80    179.79 o 
 -20  10   5      237.95      352.51    116.24 o 
 -18  10   5     3862.37     3882.80    157.57 o 
 -16  10   5        2.59        4.39     93.57 o 
 -14  10   5       54.28       68.77    116.93 o 
 -12  10   5      472.68      376.11    126.20 o 
 -10  10   5      428.81      531.53    130.01 o 
  -8  10   5       47.89       54.85     83.40 o 
  -6  10   5     2942.98     2978.93    277.16 o 
  -4  10   5      515.29      391.16    200.32 o 
  -2  10   5       84.29       86.80    161.78 o 
   0  10   5       55.12       34.75     66.59 o 
   2  10   5      438.58      442.39     86.63 o 
   4  10   5     2164.45     2233.43    184.69 o 
   6  10   5     1819.83     1939.91    308.28 o 
   8  10   5     1409.90     1339.90    256.49 o 
  10  10   5      938.02     1221.31    249.51 o 
  12  10   5     1085.17      999.77    231.90 o 
  14  10   5      879.43     1050.47    192.51 o 
  16  10   5      100.65      288.89    172.33 o 
 -23  11   5       10.76      -12.78    202.64 o 
 -21  11   5       11.73       19.58    140.06 o 
 -19  11   5     1145.65     1196.63    167.48 o 
 -17  11   5      223.59      382.13    103.16 o 
 -15  11   5     1995.56     1932.14    151.33 o 
 -13  11   5      248.05      122.96    125.68 o 
 -11  11   5     4947.71     4703.36    321.48 o 
  -9  11   5     1283.28     1102.08    235.14 o 
  -7  11   5     1771.10     2179.60    256.84 o 
  -5  11   5      328.95      226.12    204.32 o 
  -3  11   5       49.62       89.85    204.46 o 
  -1  11   5      568.62      589.12    200.49 o 
   1  11   5     1199.66     1146.27    183.51 o 
   3  11   5      623.79      719.56    161.08 o 
   5  11   5     4801.03     5083.70    303.62 o 
   7  11   5       26.86      103.41    154.30 o 
   9  11   5     1186.19     1021.80    201.04 o 
  11  11   5      502.74      310.14    220.06 o 
  13  11   5       52.79      131.06    238.36 o 
  15  11   5     1035.34     1046.51    206.94 o 
 -22  12   5     1001.71     1133.49    245.68 o 
 -20  12   5      195.83      280.79    154.50 o 
 -18  12   5     1683.66     1440.03    176.72 o 
 -16  12   5     1807.60     1908.43    159.84 o 
 -14  12   5      862.91     1027.48    163.29 o 
 -12  12   5     9828.37     8982.12    440.13 o 
 -10  12   5     2293.81     2406.80    291.82 o 
  -8  12   5     7064.00     6477.14    393.17 o 
  -6  12   5     1789.00     1974.56    247.62 o 
  -4  12   5       12.11        4.72    191.22 o 
  -2  12   5     1452.84     1354.67    236.37 o 
   0  12   5      669.52      863.92    255.54 o 
   2  12   5     2683.46     2637.22    231.72 o 
   4  12   5     1125.97     1076.73    200.30 o 
   6  12   5     2611.08     2415.10    234.69 o 
   8  12   5      835.88      892.88    205.43 o 
  10  12   5     3292.54     3203.05    265.44 o 
  12  12   5     1655.35     1515.42    241.74 o 
  14  12   5        6.11        1.17    151.00 o 
 -19  13   5       19.43      -17.48    142.71 o 
 -17  13   5      213.75      192.16    119.53 o 
 -15  13   5      291.94      125.20    155.97 o 
 -13  13   5      528.70      372.19    166.60 o 
 -11  13   5        2.07      -56.00    206.49 o 
  -9  13   5     1170.40      713.18    252.69 o 
  -7  13   5       20.39       98.79    203.61 o 
  -5  13   5       53.62      172.22    222.41 o 
  -3  13   5       89.87      227.49    231.59 o 
  -1  13   5      561.43      580.49    251.76 o 
   1  13   5      647.89      836.33    261.96 o 
   3  13   5      363.30      396.79    171.77 o 
   5  13   5        1.49       12.34    168.08 o 
   7  13   5     3551.83     3219.70    266.88 o 
   9  13   5     1055.18      934.49    199.78 o 
  11  13   5        9.68       -3.94    170.46 o 
  13  13   5      358.74      231.72    206.75 o 
 -18  14   5     1055.86     1038.38    181.55 o 
 -16  14   5      153.51      276.74    152.94 o 
 -14  14   5       73.12      194.05    180.84 o 
 -12  14   5       28.69       13.40    180.24 o 
 -10  14   5     2341.66     2474.48    307.95 o 
  -8  14   5     1989.96     2155.40    286.72 o 
  -6  14   5      264.41      319.77    242.61 o 
  -4  14   5      913.50     1132.85    252.65 o 
  -2  14   5      233.22      404.80    232.79 o 
   0  14   5      875.52      886.43    289.49 o 
   2  14   5       91.77      -48.88    217.29 o 
   4  14   5     1398.84     1560.08    213.51 o 
   6  14   5      887.52     1077.53    192.66 o 
   8  14   5        3.81        1.83    194.85 o 
  10  14   5        3.49       54.71    183.50 o 
 -15  15   5      985.14     1065.63    213.98 o 
 -13  15   5        9.88      -11.00    192.96 o 
 -11  15   5      396.70      495.91    204.57 o 
  -9  15   5      270.38      454.54    271.66 o 
  -7  15   5      734.03      849.24    277.08 o 
  -5  15   5      806.75     1260.19    281.68 o 
  -3  15   5      530.54      622.11    244.19 o 
  -1  15   5     1682.50     1892.42    315.78 o 
   1  15   5      463.99      236.81    284.72 o 
   3  15   5      470.00      522.89    282.90 o 
   5  15   5       92.66      270.48    234.11 o 
   7  15   5      183.13      172.48    196.62 o 
   9  15   5       35.05       86.29    207.83 o 
 -12  16   5      140.29      114.02    199.40 o 
 -10  16   5       17.23       80.82    190.01 o 
  -8  16   5       16.33       68.55    175.46 o 
  -6  16   5       39.42      183.15    287.71 o 
  -4  16   5       26.03       48.76    256.44 o 
  -2  16   5      125.33      -48.42    243.47 o 
   0  16   5      486.06     1101.04    305.59 o 
   2  16   5      330.27       99.01    293.91 o 
   4  16   5        5.40      -26.21    308.95 o 
  -5  17   5       44.29      163.82    307.31 o 
  -3  17   5      280.86      336.62    274.99 o 
  -1  17   5      209.45      188.06    287.75 o 
 -28   0   6      281.14      267.96    185.32 o 
 -26   0   6      650.42      563.58    179.20 o 
 -24   0   6      678.88      830.69    168.03 o 
 -22   0   6     3439.43     3530.05    172.90 o 
 -20   0   6     2293.81     2398.48    150.95 o 
 -18   0   6     7960.44     8259.88    205.37 o 
 -16   0   6     1266.92     1215.80     71.85 o 
 -14   0   6     7804.88     7492.61    120.97 o 
 -12   0   6      462.59      493.03     57.16 o 
 -10   0   6    15223.79    16056.24    148.71 o 
  -8   0   6    40245.73    39023.17    289.67 o 
  -6   0   6    15032.81    15242.64    174.52 o 
  -4   0   6     1646.75     1717.93     44.79 o 
  -2   0   6     7612.83     7083.01    106.98 o 
   0   0   6     2729.08     2572.56    107.44 o 
   2   0   6    26413.09    26449.64    453.26 o 
   4   0   6     1640.17     1763.85    105.46 o 
   6   0   6    34018.72    32813.36    460.99 o 
   8   0   6     3782.48     3389.34    272.52 o 
  10   0   6      669.22      797.28    202.88 o 
  12   0   6    30898.22    31614.20    756.27 o 
  14   0   6      272.97      290.93    262.62 o 
  16   0   6     4213.83     4458.18    424.05 o 
  18   0   6      870.06      922.56    272.04 o 
  20   0   6      332.47      356.41    340.42 o 
 -29   1   6       77.41       20.71    127.21 o 
 -27   1   6      186.32      279.73    128.92 o 
 -25   1   6       37.60       54.10     96.76 o 
 -23   1   6     1886.91     2044.97    122.22 o 
 -21   1   6       89.59       75.39     84.56 o 
 -19   1   6      140.05      156.39     72.24 o 
 -17   1   6       43.55       12.32     37.02 o 
 -15   1   6      110.69       93.09     33.21 o 
 -13   1   6     2961.28     3208.92     69.38 o 
 -11   1   6      772.37      869.55     56.20 o 
  -9   1   6     1351.81     1367.24     50.48 o 
  -7   1   6      677.23      739.77     65.89 o 
  -5   1   6    14058.15    14306.81    121.81 o 
  -3   1   6     1816.28     1719.39     41.66 o 
  -1   1   6      910.49      911.06     45.25 o 
   1   1   6     1919.90     1972.60     45.24 o 
   3   1   6     1184.59     1221.58     40.73 o 
   5   1   6     6886.46     6937.09    128.86 o 
   7   1   6      586.71      529.26     54.70 o 
   9   1   6    12124.73    10866.66    633.40 o 
  11   1   6     1304.42     1161.22    180.72 o 
  13   1   6     2020.18     1946.11    217.86 o 
  15   1   6     2708.84     2567.23    239.90 o 
  17   1   6       89.86       80.89    185.77 o 
  19   1   6       60.54      -68.29    231.26 o 
  21   1   6        2.13       30.60    220.35 o 
 -28   2   6       17.93      -28.16    133.68 o 
 -26   2   6      721.06      953.79    138.32 o 
 -24   2   6      427.41      471.03    102.70 o 
 -22   2   6      285.63      278.34     88.47 o 
 -20   2   6     1054.83     1100.04     98.09 o 
 -18   2   6      255.23      266.12     76.17 o 
 -16   2   6      380.72      405.52     69.96 o 
 -14   2   6     7459.94     7841.23    109.99 o 
 -12   2   6     6957.01     6939.64    103.26 o 
 -10   2   6     5688.95     5778.28     79.49 o 
  -8   2   6     1379.20     1428.31     47.01 o 
  -6   2   6    29556.43    29898.62    290.59 o 
  -4   2   6      513.89      544.92     38.56 o 
  -2   2   6       26.09        7.21     45.66 o 
   0   2   6     2292.05     2358.83     77.54 o 
   2   2   6     2608.73     2730.29     87.22 o 
   4   2   6     4491.53     4167.17    127.35 o 
   6   2   6     1221.83     1137.13     69.36 o 
   8   2   6      166.76      172.86     79.04 o 
  10   2   6       10.15      -13.48     50.39 o 
  12   2   6        4.75        4.99     39.97 o 
  14   2   6       37.74      113.84    156.25 o 
  16   2   6      505.19      746.81    213.52 o 
  18   2   6     1063.95     1114.58    239.11 o 
  20   2   6       18.95      166.80    207.32 o 
 -29   3   6      293.84      302.44    141.97 o 
 -27   3   6       21.22       97.47    134.44 o 
 -25   3   6     1030.43     1163.34    136.21 o 
 -23   3   6      120.42      136.75     95.26 o 
 -21   3   6     2960.68     3176.36    131.23 o 
 -19   3   6     1436.31     1346.54     77.65 o 
 -17   3   6      441.27      519.79     92.45 o 
 -15   3   6      444.01      444.40     57.56 o 
 -13   3   6     3422.90     3266.89     73.05 o 
 -11   3   6      542.77      475.94     46.14 o 
  -9   3   6    17535.95    17175.02    163.22 o 
  -7   3   6    19110.48    19284.92    321.00 o 
  -5   3   6    25267.02    26194.91    234.09 o 
  -3   3   6      729.81      513.91     73.01 o 
  -1   3   6     1072.28     1101.81     84.73 o 
   1   3   6     1171.80     1018.86     72.17 o 
   3   3   6    30370.54    29215.63    685.29 o 
   5   3   6       15.89       31.43     49.70 o 
   7   3   6     7372.96     7612.12    180.06 o 
   9   3   6       95.14      180.33    107.57 o 
  11   3   6     1431.21     1486.58    142.89 o 
  13   3   6     3403.56     3527.19    185.62 o 
  15   3   6      409.24      293.39    207.94 o 
  17   3   6       62.04       20.19    183.22 o 
  19   3   6       73.82      221.78    194.19 o 
  21   3   6      229.19       25.24    212.17 o 
 -28   4   6       15.75       28.52    139.13 o 
 -26   4   6       14.15      -84.10    118.66 o 
 -24   4   6     1047.06      907.80    108.33 o 
 -22   4   6     1407.97     1385.49    111.45 o 
 -20   4   6      641.42      617.24    105.88 o 
 -18   4   6     4855.30     5097.46    155.92 o 
 -16   4   6        2.51       26.39     48.24 o 
 -14   4   6       50.28       37.47     46.30 o 
 -12   4   6       34.88       45.30     47.81 o 
 -10   4   6       25.13       35.58     43.96 o 
  -8   4   6     3217.58     3127.60     79.73 o 
  -6   4   6       74.16       78.96     40.51 o 
  -4   4   6     1684.98     1718.47    173.25 o 
  -2   4   6      348.14      310.46     40.50 o 
   0   4   6     4341.98     4404.22    128.88 o 
   2   4   6     5323.53     5156.93    159.21 o 
   4   4   6      785.14      844.05     82.45 o 
   6   4   6       22.69       62.74     61.75 o 
   8   4   6      309.04      269.50     50.57 o 
  10   4   6      422.03      439.33    109.32 o 
  12   4   6     2701.82     2674.98    163.14 o 
  14   4   6       82.12       40.65    118.13 o 
  16   4   6      103.47      187.90    176.31 o 
  18   4   6       20.71      151.63    202.98 o 
  20   4   6       22.45     -136.10    195.77 o 
 -27   5   6       54.38       37.16    122.71 o 
 -25   5   6       99.64       88.04    115.35 o 
 -23   5   6      118.60      162.72     98.72 o 
 -21   5   6     3681.57     3570.78    154.82 o 
 -19   5   6     2846.81     2848.08    105.10 o 
 -17   5   6      525.54      533.75     63.49 o 
 -15   5   6     3416.87     3463.34    117.08 o 
 -13   5   6    14306.80    14043.16    199.02 o 
 -11   5   6     3113.86     3285.78     88.77 o 
  -9   5   6      378.52      456.07     66.46 o 
  -7   5   6      680.69      575.73    163.81 o 
  -5   5   6    29925.51    30469.74    531.00 o 
  -3   5   6    11402.51    10933.04    347.50 o 
  -1   5   6     1281.94     1387.96    174.55 o 
   1   5   6    29580.44    30951.12   1165.47 o 
   3   5   6     5178.03     4939.61    165.06 o 
   5   5   6    14048.39    14051.39    328.03 o 
   7   5   6     2852.22     2711.97    148.50 o 
   9   5   6      849.92      817.21    112.01 o 
  11   5   6      153.05      110.91    116.69 o 
  13   5   6      825.72      951.61    116.34 o 
  15   5   6       27.25      104.60    134.95 o 
  17   5   6     1357.72     1341.86    241.03 o 
  19   5   6      270.91      551.37    248.10 o 
 -28   6   6       13.81       97.21    135.41 o 
 -26   6   6       11.04       11.57    118.12 o 
 -24   6   6      948.11      849.45    148.18 o 
 -22   6   6        4.26        1.03     97.86 o 
 -20   6   6       99.23      113.85     79.17 o 
 -18   6   6     1001.14      903.64     75.66 o 
 -16   6   6     1184.01     1353.06     96.17 o 
 -14   6   6       23.21       46.04     68.75 o 
 -12   6   6      355.47      429.90     88.70 o 
 -10   6   6     5952.27     6034.85    165.55 o 
  -8   6   6    10011.02     9421.04    197.69 o 
  -6   6   6     3465.68     2821.01    208.77 o 
  -4   6   6     1194.13     1251.61    183.00 o 
  -2   6   6    10923.41    11629.16    377.26 o 
   0   6   6     3485.33     3575.33    184.84 o 
   2   6   6     5478.52     5978.23    227.56 o 
   4   6   6     8755.89     8501.57    218.71 o 
   6   6   6       11.58       73.69     77.62 o 
   8   6   6      726.63      829.60    153.05 o 
  10   6   6     1045.62     1021.41    130.47 o 
  12   6   6      672.82      504.15    123.93 o 
  14   6   6     1452.59     1418.22    155.79 o 
  16   6   6      710.24      714.23    124.46 o 
  18   6   6       25.57      189.91    205.86 o 
  20   6   6      552.18      431.70    264.60 o 
 -27   7   6       21.85        8.67    208.44 o 
 -25   7   6     1049.29     1307.99    192.43 o 
 -23   7   6     1128.10     1089.18    124.12 o 
 -21   7   6     2834.51     2801.95    158.66 o 
 -19   7   6     2224.58     2176.77     90.27 o 
 -17   7   6      257.88      248.64     76.79 o 
 -15   7   6     2791.59     2679.50    131.80 o 
 -13   7   6     1340.38     1179.03    110.43 o 
 -11   7   6       11.03      -83.82    131.67 o 
  -9   7   6     9486.28     9322.86    214.12 o 
  -7   7   6        2.90      -23.35    166.03 o 
  -5   7   6       59.08      120.40    131.01 o 
  -3   7   6      695.19     1104.44    177.36 o 
  -1   7   6      198.41      314.59    128.86 o 
   1   7   6      825.60      772.76    152.91 o 
   3   7   6     2261.41     2446.19    190.44 o 
   5   7   6     3656.01     3662.34    207.11 o 
   7   7   6       16.50       51.08    174.59 o 
   9   7   6      933.16      861.80    218.16 o 
  11   7   6        7.04      -43.35    110.84 o 
  13   7   6      539.11      639.69    144.04 o 
  15   7   6        9.77       46.51    127.41 o 
  17   7   6      102.38      184.36    115.48 o 
  19   7   6       44.14      -80.43    242.33 o 
 -26   8   6      165.62      316.15    309.57 o 
 -24   8   6      958.15     1037.19    294.40 o 
 -22   8   6     3035.98     3074.23    160.55 o 
 -20   8   6      720.97      731.67    119.82 o 
 -18   8   6     1650.58     1791.51    117.02 o 
 -16   8   6      690.79      819.35    107.50 o 
 -14   8   6      422.06      265.80     99.63 o 
 -12   8   6      396.56      397.45    148.52 o 
 -10   8   6     5674.48     5449.50    287.92 o 
  -8   8   6    35619.21    34333.84    318.60 o 
  -6   8   6      607.29      641.14    169.62 o 
  -4   8   6     3664.87     3239.87    250.45 o 
  -2   8   6     1135.49      912.67    201.70 o 
   0   8   6      143.97      117.81    120.69 o 
   2   8   6     3702.33     3557.02    238.35 o 
   4   8   6     5182.18     5254.83    251.66 o 
   6   8   6     8189.62     8757.89    295.21 o 
   8   8   6     1590.03     2109.86    248.67 o 
  10   8   6      916.98      938.61    226.55 o 
  12   8   6      149.03      334.49    140.81 o 
  14   8   6     2298.11     2153.19    175.24 o 
  16   8   6     1121.04     1004.61    167.88 o 
  18   8   6      341.13      572.43    189.44 o 
 -25   9   6       12.07       85.26    169.94 o 
 -23   9   6     1176.53     1166.06    234.14 o 
 -21   9   6       65.85       87.50    143.68 o 
 -19   9   6        0.62       97.72    108.70 o 
 -17   9   6      693.58      738.05    108.44 o 
 -15   9   6     1285.94     1294.29    130.00 o 
 -13   9   6     1168.02     1279.17    192.96 o 
 -11   9   6      164.61      255.47    170.93 o 
  -9   9   6     1436.93     1328.34    148.60 o 
  -7   9   6      338.33      346.15     64.06 o 
  -5   9   6      124.91      446.30    188.45 o 
  -3   9   6      569.35      678.28    202.31 o 
  -1   9   6       59.86       86.27    143.16 o 
   1   9   6      157.33       89.45    138.60 o 
   3   9   6       21.21       -3.67    149.55 o 
   5   9   6     2009.38     2189.92    211.73 o 
   7   9   6       14.45        3.39    150.15 o 
   9   9   6     1319.99     1220.31    248.24 o 
  11   9   6       23.83       82.69    200.29 o 
  13   9   6        5.57      -32.72    165.89 o 
  15   9   6      156.62      257.34    166.40 o 
  17   9   6      217.33       65.60    282.13 o 
 -24  10   6      228.51      226.00    217.66 o 
 -22  10   6      251.31      236.70    158.19 o 
 -20  10   6      723.76      939.03    133.50 o 
 -18  10   6       69.08      148.28     98.57 o 
 -16  10   6     1150.93     1625.34    138.13 o 
 -14  10   6       11.42        5.32    153.75 o 
 -12  10   6       41.11      149.48    176.09 o 
 -10  10   6      759.87     1228.22    229.25 o 
  -8  10   6      200.44      262.06    193.27 o 
  -6  10   6     4987.75     4883.10    317.07 o 
  -4  10   6      235.37      340.60    183.58 o 
  -2  10   6     1568.92     1460.83    230.98 o 
   0  10   6     1413.86     1479.06     80.85 o 
   2  10   6     1492.69     1610.52    187.43 o 
   4  10   6     1644.33     1757.71    195.03 o 
   6  10   6     8944.40     9132.69    337.68 o 
   8  10   6     2501.48     2305.41    222.84 o 
  10  10   6      751.17      923.18    196.40 o 
  12  10   6     2452.32     2302.43    235.70 o 
  14  10   6      463.41      434.65    171.19 o 
  16  10   6     1040.25      953.92    209.34 o 
 -23  11   6      238.79      195.29    197.39 o 
 -21  11   6      573.90      722.25    156.99 o 
 -19  11   6      161.93      187.64    147.51 o 
 -17  11   6      805.81      944.15    122.55 o 
 -15  11   6      472.50      569.64    170.15 o 
 -13  11   6       82.76      298.54    173.67 o 
 -11  11   6       91.02       27.08    190.30 o 
  -9  11   6      282.05       88.72    197.39 o 
  -7  11   6       72.14      296.74    176.11 o 
  -5  11   6     2483.06     2733.88    296.45 o 
  -3  11   6     1636.23     1305.81    265.68 o 
  -1  11   6       55.21      114.19    186.50 o 
   1  11   6        6.68      -52.61    167.80 o 
   3  11   6     6693.95     6602.44    299.96 o 
   5  11   6       69.49      125.11    172.79 o 
   7  11   6      215.34      211.34    182.77 o 
   9  11   6     5002.79     4788.86    278.84 o 
  11  11   6      407.40      252.87    184.96 o 
  13  11   6     1433.37     1440.40    209.87 o 
  15  11   6     1484.94     1379.31    211.19 o 
 -22  12   6        4.75      -34.86    195.85 o 
 -20  12   6        7.55      -43.36    134.45 o 
 -18  12   6      244.76      263.63    151.40 o 
 -16  12   6        1.12      -79.82    146.77 o 
 -14  12   6       69.00      126.83    184.53 o 
 -12  12   6       61.43      133.96    196.55 o 
 -10  12   6     1122.31      867.72    234.54 o 
  -8  12   6     1098.76      851.96    238.03 o 
  -6  12   6      652.95      417.62    225.87 o 
  -4  12   6     1583.48     1374.34    277.84 o 
  -2  12   6     1175.48     1145.97    271.94 o 
   0  12   6      120.21       60.05    186.16 o 
   2  12   6     3642.58     3467.89    332.80 o 
   4  12   6      145.38      228.01    168.59 o 
   6  12   6       31.06       79.90    169.55 o 
   8  12   6       83.09       42.56    184.05 o 
  10  12   6      679.49      682.07    209.37 o 
  12  12   6       11.08      154.85    193.76 o 
  14  12   6      491.68      398.75    149.86 o 
 -19  13   6      124.19      207.03    160.62 o 
 -17  13   6       80.52       98.73    126.79 o 
 -15  13   6     1230.28     1333.60    186.32 o 
 -13  13   6     1123.71     1446.21    256.92 o 
 -11  13   6     3661.19     3298.08    349.84 o 
  -9  13   6      254.23      189.58    195.94 o 
  -7  13   6     2549.66     2206.79    303.46 o 
  -5  13   6     1796.66     1949.37    299.94 o 
  -3  13   6       53.34      -34.01    224.00 o 
  -1  13   6       97.34       61.87    194.36 o 
   1  13   6      897.52     1142.06    285.54 o 
   3  13   6     2212.08     2329.83    262.69 o 
   5  13   6     1573.44     2109.06    345.80 o 
   7  13   6      416.87      407.90    206.28 o 
   9  13   6      163.61      289.87    195.58 o 
  11  13   6       24.52       84.13    195.08 o 
 -18  14   6      222.86      252.93    210.87 o 
 -16  14   6       10.55       74.65    144.45 o 
 -14  14   6      369.18      338.22    186.31 o 
 -12  14   6      759.27     1112.21    286.87 o 
 -10  14   6        1.99      -33.57    229.59 o 
  -8  14   6      542.04      524.97    236.39 o 
  -6  14   6      553.98      568.27    263.12 o 
  -4  14   6     1032.93     1150.64    289.09 o 
  -2  14   6      153.02      321.23    245.52 o 
   0  14   6      525.07      507.69    281.14 o 
   2  14   6      837.33      578.66    254.47 o 
   4  14   6      525.07      626.00    192.29 o 
   6  14   6      222.57      111.06    197.09 o 
   8  14   6      652.72      961.56    216.23 o 
  10  14   6      336.27      318.10    184.27 o 
 -15  15   6       60.67       48.93    182.93 o 
 -13  15   6       28.35      -38.63    183.10 o 
 -11  15   6       18.52      -90.25    262.77 o 
  -9  15   6     1899.14     2228.69    345.86 o 
  -7  15   6      105.83      -79.57    262.64 o 
  -5  15   6      678.47      582.95    238.17 o 
  -3  15   6      101.40       39.69    236.49 o 
  -1  15   6       19.73      115.46    203.18 o 
   1  15   6      188.46      134.14    271.53 o 
   3  15   6     1049.27     1531.23    277.39 o 
   5  15   6       73.09      153.04    194.95 o 
   7  15   6      140.69       57.55    182.84 o 
 -12  16   6      409.74      447.70    215.57 o 
 -10  16   6        4.10       30.55    225.43 o 
  -8  16   6     1076.08     1081.94    291.90 o 
  -6  16   6      600.75      623.02    270.86 o 
  -4  16   6      762.79      816.48    280.94 o 
  -2  16   6     4746.06     5874.50    484.53 o 
   0  16   6      761.41     1271.63    296.31 o 
   2  16   6      567.21      614.31    306.01 o 
   4  16   6      741.76      928.11    280.75 o 
 -29   1   7      344.94      424.30    132.87 o 
 -27   1   7        5.62       25.28    118.79 o 
 -25   1   7       96.08      109.86     92.97 o 
 -23   1   7     4084.64     4270.78    150.01 o 
 -21   1   7     4521.70     4813.36    133.48 o 
 -19   1   7      802.08      822.61     81.15 o 
 -17   1   7     1624.60     1655.01     72.21 o 
 -15   1   7     5480.89     5178.08     80.82 o 
 -13   1   7     6275.68     5869.66    116.82 o 
 -11   1   7    17620.30    18221.69    162.87 o 
  -9   1   7       45.77       27.07     57.52 o 
  -7   1   7    19866.49    20088.49    155.21 o 
  -5   1   7     3405.57     3522.97     48.84 o 
  -3   1   7      201.81      151.04     36.70 o 
  -1   1   7     1972.70     1785.42     52.27 o 
   1   1   7     2104.29     1985.78     47.59 o 
   3   1   7      501.82      764.10     85.58 o 
   5   1   7      595.10      706.17     55.07 o 
   7   1   7     4279.75     4310.50    117.58 o 
   9   1   7     4477.56     4344.92    230.59 o 
  11   1   7     1276.18      988.58    192.19 o 
  13   1   7     2694.80     2423.94    229.43 o 
  15   1   7      737.94      808.11    192.13 o 
  17   1   7       91.48      320.49    197.12 o 
  19   1   7      168.54       87.94    214.30 o 
 -28   2   7      294.00      296.70    123.89 o 
 -26   2   7      149.30      203.33     96.53 o 
 -24   2   7     2596.62     2780.41    138.01 o 
 -22   2   7      978.15      951.55     98.80 o 
 -20   2   7     2006.24     2085.17    110.80 o 
 -18   2   7      137.25      182.44     69.74 o 
 -16   2   7     3720.16     3681.86     82.53 o 
 -14   2   7     4469.71     4464.35     99.54 o 
 -12   2   7     4891.89     4625.33    131.31 o 
 -10   2   7      301.45      388.56     42.44 o 
  -8   2   7    20037.73    20710.37    233.07 o 
  -6   2   7     5055.26     5176.82     87.40 o 
  -4   2   7       57.25      101.60     36.27 o 
  -2   2   7    11837.95    11763.73    110.58 o 
   0   2   7    12387.91    12871.61    219.85 o 
   2   2   7     8930.36     8863.04     93.27 o 
   4   2   7     2285.30     2285.80     62.09 o 
   6   2   7     2164.65     2049.07     68.06 o 
   8   2   7      780.87      776.61     69.94 o 
  10   2   7      230.14      220.22     54.58 o 
  12   2   7      401.58      471.58    174.23 o 
  14   2   7      557.84      607.86    190.41 o 
  16   2   7      650.09     1182.30    222.55 o 
  18   2   7       98.92      206.60    219.23 o 
  20   2   7        4.53      129.90    196.38 o 
 -29   3   7      275.67      208.78    166.54 o 
 -27   3   7      126.22       26.17    122.46 o 
 -25   3   7      205.87      218.16     98.78 o 
 -23   3   7      694.25      645.48     98.96 o 
 -21   3   7       97.45       78.44     81.59 o 
 -19   3   7     2175.92     2204.15    110.38 o 
 -17   3   7     4566.34     4613.83    135.17 o 
 -15   3   7      341.30      263.55     54.68 o 
 -13   3   7     3500.24     3477.27     80.58 o 
 -11   3   7      656.49      730.82     52.15 o 
  -9   3   7     3674.37     3841.11     71.71 o 
  -7   3   7      406.89      578.18     56.75 o 
  -5   3   7    14121.81    14618.80    142.57 o 
  -3   3   7       50.97       37.43     50.12 o 
  -1   3   7    10394.95    10381.04    177.04 o 
   1   3   7       84.75      124.08     85.63 o 
   3   3   7     4205.27     3838.89    273.59 o 
   5   3   7     1388.45     1289.54     89.12 o 
   7   3   7        7.25      -30.21     73.34 o 
   9   3   7      116.53      216.03    115.04 o 
  11   3   7        7.04        0.87     60.30 o 
  13   3   7       21.63        6.78    158.15 o 
  15   3   7      383.33      596.60    214.41 o 
  17   3   7       40.16       -6.25    169.02 o 
  19   3   7       19.79      -21.44    207.06 o 
 -28   4   7      702.07      863.62    146.14 o 
 -26   4   7        6.93       82.35    121.56 o 
 -24   4   7      531.45      631.37    102.04 o 
 -22   4   7     3601.12     3507.78    140.31 o 
 -20   4   7      845.21      774.44    101.19 o 
 -18   4   7     1242.60     1256.34    104.87 o 
 -16   4   7     2205.25     2315.29     83.22 o 
 -14   4   7     3604.93     3285.77     85.39 o 
 -12   4   7     6753.76     6645.58    114.76 o 
 -10   4   7    15651.29    15748.53    160.85 o 
  -8   4   7     4305.74     4232.95    134.11 o 
  -6   4   7     3481.96     3741.17    224.41 o 
  -4   4   7     9772.60     9377.50    205.87 o 
  -2   4   7     5701.90     5459.51    115.19 o 
   0   4   7    12318.36    11929.75    243.79 o 
   2   4   7    11016.89    10604.02    194.89 o 
   4   4   7      253.99      243.44     76.64 o 
   6   4   7     3077.61     2930.34    111.50 o 
   8   4   7      777.61      760.02    135.79 o 
  10   4   7     3054.76     3647.98    149.36 o 
  12   4   7      957.94      961.41    142.48 o 
  14   4   7      750.04      838.83    150.09 o 
  16   4   7      156.94      450.98    218.96 o 
  18   4   7      115.16      122.77    214.48 o 
 -27   5   7      428.54      431.09    124.80 o 
 -25   5   7      878.67      911.67    113.37 o 
 -23   5   7      118.74       36.80    100.93 o 
 -21   5   7      134.51      109.06     94.48 o 
 -19   5   7       15.46        9.11     95.52 o 
 -17   5   7     2539.80     2569.35    107.70 o 
 -15   5   7      217.03      233.16     71.26 o 
 -13   5   7     1462.28     1291.11     84.13 o 
 -11   5   7      353.25      395.67     58.36 o 
  -9   5   7     1827.84     1746.16     81.24 o 
  -7   5   7        7.69       48.38    145.75 o 
  -5   5   7     1164.50      943.97    165.59 o 
  -3   5   7      809.18      804.75    169.61 o 
  -1   5   7     1833.35     2078.49    217.24 o 
   1   5   7      467.30      412.39    124.03 o 
   3   5   7     1538.45     1456.32    117.01 o 
   5   5   7     2478.04     2214.81    117.62 o 
   7   5   7      272.71      144.45    133.39 o 
   9   5   7       49.67       52.55    105.20 o 
  11   5   7      470.71      421.61    113.20 o 
  13   5   7      505.72      575.89    114.68 o 
  15   5   7      401.46      263.12    141.67 o 
  17   5   7       12.86      -22.11    200.34 o 
  19   5   7       69.92      158.98    224.50 o 
 -28   6   7       16.79       -2.64    143.97 o 
 -26   6   7      722.16      953.25    155.48 o 
 -24   6   7      194.14      253.52    124.81 o 
 -22   6   7     4038.70     3995.05    188.40 o 
 -20   6   7       60.94       67.03     91.26 o 
 -18   6   7      343.57      363.65     78.35 o 
 -16   6   7     1414.02     1424.17    101.13 o 
 -14   6   7      137.88      162.15     71.13 o 
 -12   6   7     8250.62     7663.88    249.37 o 
 -10   6   7      347.60      255.39     69.17 o 
  -8   6   7       63.20        9.03    144.08 o 
  -6   6   7     4257.62     4200.56    250.59 o 
  -4   6   7       40.31      103.99    163.45 o 
  -2   6   7    11106.74    11405.98    285.64 o 
   0   6   7     1325.82     1426.49    158.58 o 
   2   6   7     1954.55     1638.68    160.05 o 
   4   6   7     2460.33     2455.19    191.19 o 
   6   6   7       75.09      131.88    128.02 o 
   8   6   7     3312.64     3226.71    164.74 o 
  10   6   7      590.17      622.29    122.23 o 
  12   6   7     1498.79     1881.60    156.37 o 
  14   6   7      970.54      974.53    129.23 o 
  16   6   7      541.20      469.62    161.94 o 
  18   6   7       12.86      -90.42    250.58 o 
 -27   7   7      146.34      287.43    191.07 o 
 -25   7   7      320.31      169.28    140.76 o 
 -23   7   7     1833.15     1947.58    148.40 o 
 -21   7   7     4511.98     5137.97    229.50 o 
 -19   7   7     9082.08     9567.41    196.16 o 
 -17   7   7     1004.47      753.73     91.56 o 
 -15   7   7      755.35      822.49     95.92 o 
 -13   7   7     4170.23     3902.29    332.90 o 
 -11   7   7     6609.86     6816.35    591.72 o 
  -9   7   7     4501.67     4300.31    157.79 o 
  -7   7   7     3395.67     3340.51    253.24 o 
  -5   7   7      883.06     1195.15    194.78 o 
  -3   7   7     1049.64      943.61    201.16 o 
  -1   7   7     1428.66     1358.74    153.71 o 
   1   7   7     9860.19    10022.59    303.39 o 
   3   7   7      265.85      235.25    142.18 o 
   5   7   7     3107.23     2762.72    199.82 o 
   7   7   7      684.46      561.05    178.44 o 
   9   7   7      738.76      543.48    114.12 o 
  11   7   7      296.62      293.24    120.74 o 
  13   7   7      897.15     1020.56    150.52 o 
  15   7   7      255.30      185.35    126.16 o 
  17   7   7      646.85      807.34    294.29 o 
 -26   8   7       23.67       10.58    262.69 o 
 -24   8   7       35.18       21.56    150.84 o 
 -22   8   7       71.02       96.56    137.50 o 
 -20   8   7       75.40       26.52    110.89 o 
 -18   8   7      313.87      231.81     84.56 o 
 -16   8   7     7066.29     6328.39    174.59 o 
 -14   8   7     4999.33     4655.85    211.40 o 
 -12   8   7        0.34      -15.94    140.77 o 
 -10   8   7      221.62      164.14     83.99 o 
  -8   8   7     1895.65     1622.54    152.41 o 
  -6   8   7      360.70      253.79    170.42 o 
  -4   8   7      128.12      148.51    178.56 o 
  -2   8   7      777.63      782.70    162.67 o 
   0   8   7     2463.72     2422.17    191.08 o 
   2   8   7      500.06      633.08    152.09 o 
   4   8   7     1207.35     1336.13    180.47 o 
   6   8   7      624.78      611.30    157.04 o 
   8   8   7      927.29      973.85    244.31 o 
  10   8   7      688.42      682.49    158.00 o 
  12   8   7      306.35      283.37    213.28 o 
  14   8   7       26.18       23.17    163.53 o 
  16   8   7      145.92      159.54    152.98 o 
 -25   9   7      821.13     1063.99    228.56 o 
 -23   9   7      462.01      560.82    153.49 o 
 -21   9   7     1685.47     1815.68    181.37 o 
 -19   9   7      655.19      823.15    148.30 o 
 -17   9   7      470.07      497.44     97.94 o 
 -15   9   7      794.00      691.26    136.00 o 
 -13   9   7    13801.48    13347.23    445.48 o 
 -11   9   7     5443.63     5387.63    178.92 o 
  -9   9   7     5074.53     5021.53    314.32 o 
  -7   9   7      278.28      347.74    183.48 o 
  -5   9   7     2479.50     2166.71    243.31 o 
  -3   9   7      824.23      763.01    196.48 o 
  -1   9   7     1907.46     1816.27    193.01 o 
   1   9   7       23.52        2.22    138.43 o 
   3   9   7     8158.80     8118.72    313.22 o 
   5   9   7     1573.43     1473.15    188.70 o 
   7   9   7      589.37      485.05    145.07 o 
   9   9   7      102.82      196.25    206.22 o 
  11   9   7      269.70      652.04    151.04 o 
  13   9   7      849.12      673.97    177.61 o 
  15   9   7      895.74      798.46    196.22 o 
 -24  10   7      271.46      361.82    198.70 o 
 -22  10   7     1147.34     1444.74    187.12 o 
 -20  10   7      713.20      741.87    134.11 o 
 -18  10   7        2.52      -23.83     93.47 o 
 -16  10   7      569.67      584.40    145.30 o 
 -14  10   7     4609.80     4348.55    292.49 o 
 -12  10   7      189.93       48.90    188.63 o 
 -10  10   7     1091.67     1196.19    218.25 o 
  -8  10   7      504.03      496.05    190.76 o 
  -6  10   7       89.81      168.32    166.78 o 
  -4  10   7        4.63       32.59    176.05 o 
  -2  10   7     1063.82      999.91    212.54 o 
   0  10   7     3335.43     3494.70    222.66 o 
   2  10   7       13.96       39.81    159.97 o 
   4  10   7      881.44      875.49    178.49 o 
   6  10   7       54.84      -21.31    163.59 o 
   8  10   7      713.56      851.76    202.71 o 
  10  10   7     1023.49      989.19    211.85 o 
  12  10   7     1129.84     1026.84    195.14 o 
  14  10   7       57.41      134.88    173.05 o 
 -23  11   7      183.30      243.47    148.43 o 
 -21  11   7       22.89      121.33    146.63 o 
 -19  11   7      211.66      232.99    130.75 o 
 -17  11   7      176.11      170.46    127.14 o 
 -15  11   7      614.87      570.50    180.84 o 
 -13  11   7      708.27      586.28    206.51 o 
 -11  11   7    20283.31    17799.30    574.51 o 
  -9  11   7     1391.80     1339.60    255.89 o 
  -7  11   7      122.93       20.87    202.36 o 
  -5  11   7     1598.03     1591.07    261.35 o 
  -3  11   7      130.00      245.53    204.24 o 
  -1  11   7     2779.04     2926.55    322.04 o 
   1  11   7       25.50      232.45    156.46 o 
   3  11   7     1731.79     1592.00    191.06 o 
   5  11   7     1012.28     1057.97    201.03 o 
   7  11   7     2590.13     2264.70    394.23 o 
   9  11   7      333.34      343.81    192.71 o 
  11  11   7       17.21      127.65    285.60 o 
  13  11   7      358.10      343.81    156.09 o 
 -22  12   7      141.72       70.23    173.10 o 
 -20  12   7      268.91      291.96    151.96 o 
 -18  12   7     1142.49     1499.67    225.50 o 
 -16  12   7        8.77       44.93    172.43 o 
 -14  12   7     1143.28      766.24    226.39 o 
 -12  12   7        6.50      174.49    208.66 o 
 -10  12   7      829.98      754.60    227.17 o 
  -8  12   7     5214.26     4340.72    349.96 o 
  -6  12   7       43.65      -14.96    193.72 o 
  -4  12   7     3752.53     3794.11    332.93 o 
  -2  12   7     1040.74     1127.62    228.64 o 
   0  12   7      181.11      376.21    244.02 o 
   2  12   7      846.54      896.00    179.29 o 
   4  12   7      309.08      269.19    167.36 o 
   6  12   7     1882.46     2259.70    310.72 o 
   8  12   7      626.47      572.38    207.73 o 
  10  12   7      613.73      703.45    222.81 o 
  12  12   7      245.33      392.14    199.01 o 
 -19  13   7        4.80       98.83    211.11 o 
 -17  13   7       28.55       97.68    133.44 o 
 -15  13   7      436.47      289.54    208.10 o 
 -13  13   7      396.95      450.69    214.52 o 
 -11  13   7      490.91      214.77    237.67 o 
  -9  13   7      888.67      866.39    261.50 o 
  -7  13   7      183.45      189.46    230.84 o 
  -5  13   7     1663.04     1527.82    258.88 o 
  -3  13   7        0.49       -8.37    205.35 o 
  -1  13   7        8.09       12.80    208.63 o 
   1  13   7      105.10       42.80    254.55 o 
   3  13   7       53.83     -296.27    424.63 o 
   5  13   7       58.40      132.56    199.38 o 
   7  13   7      933.94      785.31    213.52 o 
   9  13   7      333.88      494.42    197.51 o 
 -18  14   7        2.63       40.83    209.88 o 
 -16  14   7      332.85      182.13    168.08 o 
 -14  14   7        7.03      136.10    229.13 o 
 -12  14   7      533.58      672.36    265.44 o 
 -10  14   7      355.87      620.56    245.23 o 
  -8  14   7        4.36      -12.71    214.70 o 
  -6  14   7      173.83      204.06    253.10 o 
  -4  14   7       31.66       41.79    232.79 o 
  -2  14   7       29.66     -132.98    248.83 o 
   0  14   7      392.07      507.21    277.03 o 
   2  14   7      511.36      598.44    251.85 o 
   4  14   7     1049.27     1083.26    206.89 o 
   6  14   7      143.01      255.30    193.12 o 
   8  14   7      394.23      503.78    212.03 o 
 -15  15   7      681.28      510.93    179.51 o 
 -13  15   7     1154.47     1225.89    281.40 o 
 -11  15   7     1226.28     1392.53    311.46 o 
  -9  15   7        3.60      -16.62    237.47 o 
  -7  15   7      403.17      503.15    283.35 o 
  -5  15   7     1038.74     1276.58    290.60 o 
  -3  15   7     3193.20     3253.59    398.73 o 
  -1  15   7      507.57      753.93    294.33 o 
   1  15   7      485.50      637.70    263.72 o 
   3  15   7      656.75      848.76    316.88 o 
   5  15   7      414.83      373.94    210.83 o 
 -10  16   7        1.73       57.26    278.84 o 
  -8  16   7      282.16      474.98    292.40 o 
  -6  16   7        3.57       81.20    248.48 o 
  -4  16   7      231.18      110.18    285.39 o 
  -2  16   7      108.72      -39.78    294.05 o 
   0  16   7       52.25       69.57    311.87 o 
 -30   0   8       11.39     -121.45    247.95 o 
 -28   0   8      507.69      646.78    273.23 o 
 -26   0   8      241.53      209.54    130.25 o 
 -24   0   8     1537.50     1458.51    147.85 o 
 -22   0   8     4308.76     4258.66    216.01 o 
 -20   0   8     2672.22     2594.31    146.41 o 
 -18   0   8     6041.93     5995.09    175.76 o 
 -16   0   8      315.58      203.32     66.58 o 
 -14   0   8     9701.20     9685.24    208.35 o 
 -12   0   8     5652.36     5283.76    140.43 o 
 -10   0   8    38240.71    38359.15    516.31 o 
  -8   0   8     3403.62     2986.93    105.30 o 
  -6   0   8     7801.28     8343.30    135.88 o 
  -4   0   8     5631.92     5649.04     76.65 o 
  -2   0   8       30.06       15.90     66.07 o 
   0   0   8     8455.31     8336.02    188.64 o 
   2   0   8      486.72      398.97    106.00 o 
   4   0   8     1522.85     1507.56    102.92 o 
   6   0   8     1036.46      979.52     83.19 o 
   8   0   8      346.57      318.09    216.22 o 
  10   0   8    17480.16    18187.34    598.21 o 
  12   0   8       81.98      144.85    261.52 o 
  14   0   8      834.14      864.19    251.30 o 
  16   0   8     5807.39     5132.86    485.44 o 
  18   0   8       89.12      503.20    268.27 o 
 -29   1   8        0.39       85.65    197.55 o 
 -27   1   8      463.97      504.84    111.79 o 
 -25   1   8       42.35       87.00     91.07 o 
 -23   1   8       36.77       25.68     79.33 o 
 -21   1   8      272.19      348.53     77.34 o 
 -19   1   8     5611.18     5727.54    128.04 o 
 -17   1   8      106.36       82.00     45.41 o 
 -15   1   8     7150.79     7320.27    177.53 o 
 -13   1   8     1529.22     1454.48     54.34 o 
 -11   1   8        6.12      -14.47     37.96 o 
  -9   1   8     7943.99     8480.03    170.20 o 
  -7   1   8     3765.27     4245.25    130.86 o 
  -5   1   8      190.93      188.89     34.02 o 
  -3   1   8     4024.07     4196.44     75.22 o 
  -1   1   8      276.07      309.18     43.30 o 
   1   1   8     2186.74     2430.44     75.64 o 
   3   1   8     1314.28     1298.15     86.67 o 
   5   1   8       40.78       61.89     48.74 o 
   7   1   8      148.47       70.37     61.40 o 
   9   1   8       91.17      120.17     60.78 o 
  11   1   8      187.31      114.36    166.98 o 
  13   1   8     5264.38     5239.44    384.21 o 
  15   1   8      297.55      254.22    192.07 o 
  17   1   8      465.82      442.37    218.10 o 
  19   1   8       55.15      -12.12    238.14 o 
 -30   2   8       34.11       50.70    178.35 o 
 -28   2   8      101.67      282.50    173.39 o 
 -26   2   8      403.82      414.82    105.76 o 
 -24   2   8       19.39      -19.08     96.32 o 
 -22   2   8     1821.95     1831.41    112.39 o 
 -20   2   8     2684.75     2811.91    105.41 o 
 -18   2   8      902.51      822.56     82.38 o 
 -16   2   8     4395.63     4331.00    112.48 o 
 -14   2   8     1924.62     1719.53    122.08 o 
 -12   2   8       45.45       88.91     78.96 o 
 -10   2   8    12817.76    14054.00    338.53 o 
  -8   2   8    25843.29    26668.24    278.88 o 
  -6   2   8     4344.36     4358.88     85.06 o 
  -4   2   8      752.51      862.25     70.39 o 
  -2   2   8     1158.68     1134.05     53.04 o 
   0   2   8       10.50       14.16     44.43 o 
   2   2   8     1205.92     1033.30     54.08 o 
   4   2   8      741.90      727.54     48.45 o 
   6   2   8     1310.23     1334.07     75.72 o 
   8   2   8      346.14      337.87     72.29 o 
  10   2   8       30.05       26.35     49.85 o 
  12   2   8        9.43       86.58    164.54 o 
  14   2   8       29.14      144.00    183.00 o 
  16   2   8       11.71      -50.55    189.46 o 
  18   2   8        2.50       71.57    212.59 o 
 -29   3   8      530.20      664.36    205.31 o 
 -27   3   8      388.95      415.60    144.77 o 
 -25   3   8      110.15      161.89     89.58 o 
 -23   3   8      549.61      628.94     97.55 o 
 -21   3   8     4450.03     4437.06    139.78 o 
 -19   3   8      183.83      156.90     86.98 o 
 -17   3   8     2589.71     2685.45    102.18 o 
 -15   3   8       10.90       44.01     57.24 o 
 -13   3   8     6759.85     6284.20    109.12 o 
 -11   3   8     1019.06     1096.97     59.53 o 
  -9   3   8     2253.80     1966.00     63.74 o 
  -7   3   8      437.90      684.40     47.70 o 
  -5   3   8      621.60      499.90     51.67 o 
  -3   3   8     6527.47     6584.02    109.91 o 
  -1   3   8    28024.88    28184.58    231.88 o 
   1   3   8     4904.72     4678.20    126.48 o 
   3   3   8     1051.23     1015.95     62.36 o 
   5   3   8      215.81      264.72     43.04 o 
   7   3   8     2405.45     2416.01    110.73 o 
   9   3   8      479.30      540.14     78.27 o 
  11   3   8     3147.74     3420.79    456.42 o 
  13   3   8      273.92      303.78    195.06 o 
  15   3   8      764.37      879.99    230.42 o 
  17   3   8        8.50       53.11    193.18 o 
 -28   4   8        9.06      -70.07    177.26 o 
 -26   4   8        8.74       49.58     99.70 o 
 -24   4   8        1.85        6.37     93.92 o 
 -22   4   8        1.32       82.79     84.46 o 
 -20   4   8       75.49       57.55    112.85 o 
 -18   4   8       13.12       -9.03    126.70 o 
 -16   4   8     1244.68     1236.46     70.70 o 
 -14   4   8     4624.56     4742.19    104.78 o 
 -12   4   8     2117.15     1857.71     83.96 o 
 -10   4   8        3.12        9.56     54.18 o 
  -8   4   8       71.03       85.02     50.61 o 
  -6   4   8     1888.57     2013.12     82.78 o 
  -4   4   8       82.97      145.57     80.35 o 
  -2   4   8     2187.73     2113.63     95.47 o 
   0   4   8      815.69      729.81    143.41 o 
   2   4   8      601.86      487.89     79.42 o 
   4   4   8      720.11      739.73     88.22 o 
   6   4   8       36.15       35.81    134.87 o 
   8   4   8      150.82       65.19    123.11 o 
  10   4   8        1.90        7.46     96.88 o 
  12   4   8      555.82      518.78    144.26 o 
  14   4   8        0.36      -50.38    180.57 o 
  16   4   8        0.16       14.54    214.93 o 
  18   4   8       10.32      123.51    219.91 o 
 -29   5   8      619.39      831.95    210.31 o 
 -27   5   8      411.49      516.36    153.88 o 
 -25   5   8      793.45     1022.25    114.28 o 
 -23   5   8      436.46      313.94    116.66 o 
 -21   5   8        7.67       41.91    154.07 o 
 -19   5   8     1203.03     1055.61    145.99 o 
 -17   5   8    17922.66    17053.06    239.62 o 
 -15   5   8     1961.06     2127.36    124.46 o 
 -13   5   8      102.37      110.43     65.82 o 
 -11   5   8     3856.88     3540.36    108.43 o 
  -9   5   8    11618.17    11209.66    250.44 o 
  -7   5   8     2375.43     2209.00    204.58 o 
  -5   5   8       59.30       36.25     93.44 o 
  -3   5   8     2896.87     3061.87    181.47 o 
  -1   5   8    21333.19    22302.74    593.63 o 
   1   5   8    11107.05    11782.36    308.75 o 
   3   5   8     4329.47     4325.35    137.93 o 
   5   5   8    10090.83    10262.60    306.17 o 
   7   5   8     2115.51     1846.35    184.04 o 
   9   5   8     4522.13     4568.08    182.38 o 
  11   5   8     1960.67     2096.66    141.11 o 
  13   5   8     2211.71     2268.20    188.18 o 
  15   5   8      849.91      658.57    224.80 o 
  17   5   8      132.01      179.22    215.58 o 
 -28   6   8        8.16       41.28    187.55 o 
 -26   6   8        6.67       86.94    108.76 o 
 -24   6   8      151.79      343.69    163.77 o 
 -22   6   8      750.66      975.48    184.66 o 
 -20   6   8     3392.93     2898.60    177.88 o 
 -18   6   8     1308.19     1128.47    100.01 o 
 -16   6   8      153.93      210.81     92.61 o 
 -14   6   8     1389.31     1350.87    117.16 o 
 -12   6   8     4489.26     4240.40    214.79 o 
 -10   6   8     2614.04     2559.56    118.69 o 
  -8   6   8     2115.15     2025.64    218.43 o 
  -6   6   8      920.69      811.04    175.90 o 
  -4   6   8        5.09       79.21    162.09 o 
  -2   6   8      263.50      237.42     32.76 o 
   0   6   8     3209.15     3101.12    195.08 o 
   2   6   8    15206.00    15964.40    371.59 o 
   4   6   8     1525.09     1607.22    187.70 o 
   6   6   8     2201.08     1950.02    178.95 o 
   8   6   8     1386.33     1416.23    135.17 o 
  10   6   8      502.59      411.77    123.72 o 
  12   6   8      757.04      799.80    126.76 o 
  14   6   8       34.09      -48.45    128.60 o 
  16   6   8       16.62      178.88    153.67 o 
 -27   7   8      303.20      332.22    171.93 o 
 -25   7   8      882.05      933.75    199.10 o 
 -23   7   8        4.48       39.10    145.01 o 
 -21   7   8      925.32      930.47    151.25 o 
 -19   7   8      544.03      590.24     90.27 o 
 -17   7   8      151.48      210.67     90.28 o 
 -15   7   8      115.20       83.68     92.14 o 
 -13   7   8      552.99      505.00    123.68 o 
 -11   7   8     4451.42     4323.54    170.99 o 
  -9   7   8     1040.86      936.20    107.33 o 
  -7   7   8       17.48       96.53    163.15 o 
  -5   7   8      415.21      528.60    167.56 o 
  -3   7   8      924.49      923.70    161.33 o 
  -1   7   8     1186.38     1218.58     53.96 o 
   1   7   8        2.30      -53.56    149.77 o 
   3   7   8     4224.65     3972.46    241.09 o 
   5   7   8      582.21      470.87    151.66 o 
   7   7   8       25.78       11.42    184.77 o 
   9   7   8     3729.47     3706.81    272.56 o 
  11   7   8      551.64      389.65    125.49 o 
  13   7   8      288.18      247.95    136.19 o 
  15   7   8      195.47      154.41    125.21 o 
 -26   8   8       77.06      144.63    264.78 o 
 -24   8   8     1067.22     1117.88    160.10 o 
 -22   8   8     1379.40     1433.63    174.06 o 
 -20   8   8     3710.75     3652.52    200.72 o 
 -18   8   8     5256.33     5523.32    189.05 o 
 -16   8   8     1968.57     1979.02    134.73 o 
 -14   8   8     2652.95     2900.63    188.46 o 
 -12   8   8     4834.57     4421.27    279.14 o 
 -10   8   8     1119.37     1102.58    198.42 o 
  -8   8   8      596.07      574.77    188.09 o 
  -6   8   8     2116.61     2255.31    241.84 o 
  -4   8   8     3763.76     4330.98    310.27 o 
  -2   8   8       23.82       94.74    134.88 o 
   0   8   8     6438.55     6712.12    488.67 o 
   2   8   8     2701.46     2644.01    218.24 o 
   4   8   8      143.98      138.40    149.79 o 
   6   8   8      115.17      173.36    145.35 o 
   8   8   8       63.95       99.22    192.72 o 
  10   8   8      703.57      917.54    166.25 o 
  12   8   8      533.49      513.88    164.25 o 
  14   8   8      471.01      668.08    178.89 o 
  16   8   8       76.81       56.11    165.18 o 
 -25   9   8      534.05      631.70    175.91 o 
 -23   9   8       30.74      -61.41    150.17 o 
 -21   9   8      130.60      151.96    145.29 o 
 -19   9   8     1218.82     1016.60    127.90 o 
 -17   9   8       17.99      -14.77    105.58 o 
 -15   9   8     1399.56     1617.37    166.63 o 
 -13   9   8      216.03      180.51    162.30 o 
 -11   9   8     3834.66     3922.04    289.74 o 
  -9   9   8      219.13      295.33    186.62 o 
  -7   9   8        1.76      -44.99    176.08 o 
  -5   9   8      729.11      776.55    211.16 o 
  -3   9   8      501.92      566.97    212.46 o 
  -1   9   8      170.28      153.07    129.31 o 
   1   9   8        9.66      139.11    169.10 o 
   3   9   8     1620.04     1500.75    198.79 o 
   5   9   8      331.64      308.68    173.90 o 
   7   9   8        2.68      -31.87    146.64 o 
   9   9   8       50.17       19.28    155.14 o 
  11   9   8        0.41        2.70    157.45 o 
  13   9   8      146.18       66.27    164.98 o 
  15   9   8       42.22       41.17    175.31 o 
 -24  10   8      952.04     1025.53    188.03 o 
 -22  10   8      361.87      371.64    147.73 o 
 -20  10   8      349.88      465.21    196.14 o 
 -18  10   8      176.33      279.73    116.46 o 
 -16  10   8     1682.18     1722.74    175.10 o 
 -14  10   8     2953.06     2873.24    267.75 o 
 -12  10   8     6115.78     6946.29    372.70 o 
 -10  10   8      561.56      907.22    229.25 o 
  -8  10   8      624.14      770.20    219.25 o 
  -6  10   8      475.90      308.56    210.43 o 
  -4  10   8      345.31      463.74    221.84 o 
  -2  10   8     2602.90     2984.11    312.50 o 
   0  10   8      361.29      512.27    232.58 o 
   2  10   8     1303.29     1320.21    201.97 o 
   4  10   8      175.04      121.02    167.88 o 
   6  10   8      880.71      913.51    189.77 o 
   8  10   8      609.31      618.59    195.02 o 
  10  10   8     1547.26     1746.19    245.61 o 
  12  10   8      629.97      666.15    170.95 o 
  14  10   8      345.24      232.68    182.40 o 
 -23  11   8      145.96      283.23    156.93 o 
 -21  11   8      957.80      930.41    224.73 o 
 -19  11   8      282.21      324.31    197.30 o 
 -17  11   8     1015.28      838.87    160.99 o 
 -15  11   8      328.85      212.74    174.49 o 
 -13  11   8     1713.23     1901.23    251.86 o 
 -11  11   8     2039.54     2116.31    279.64 o 
  -9  11   8        5.75       26.15    168.72 o 
  -7  11   8      150.57      209.86    199.31 o 
  -5  11   8      213.33      320.67    216.54 o 
  -3  11   8       14.53       26.21    219.49 o 
  -1  11   8     3078.27     3314.41    326.21 o 
   1  11   8     1687.22     2026.25    264.35 o 
   3  11   8       40.44      198.83    166.54 o 
   5  11   8      428.21      642.93    180.60 o 
   7  11   8     3691.24     3610.22    289.61 o 
   9  11   8       35.55        0.69    194.81 o 
  11  11   8      160.30      321.33    161.11 o 
 -22  12   8      302.08      375.00    190.82 o 
 -20  12   8      115.00      196.68    160.76 o 
 -18  12   8       44.83      -55.45    151.72 o 
 -16  12   8      161.83       33.54    147.85 o 
 -14  12   8     2728.25     2216.56    288.01 o 
 -12  12   8     2410.97     2278.74    305.61 o 
 -10  12   8      809.02      667.14    221.19 o 
  -8  12   8       76.36       47.41    193.27 o 
  -6  12   8      133.68       34.21    224.98 o 
  -4  12   8        0.23      132.26    201.27 o 
  -2  12   8       73.53      157.33    214.65 o 
   0  12   8     1448.45     1337.05    303.55 o 
   2  12   8      575.63      534.21    198.72 o 
   4  12   8      320.50      275.73    213.39 o 
   6  12   8      159.14      150.17    172.67 o 
   8  12   8      358.02      286.53    194.46 o 
  10  12   8       52.01      183.94    204.66 o 
 -19  13   8      522.17      684.50    209.65 o 
 -17  13   8      143.67        3.27    154.09 o 
 -15  13   8        4.64       63.60    204.44 o 
 -13  13   8       75.80       25.51    229.36 o 
 -11  13   8     2316.76     2261.23    323.50 o 
  -9  13   8     1633.50     1697.35    306.53 o 
  -7  13   8     1745.51     1989.62    306.99 o 
  -5  13   8      330.17      411.03    225.15 o 
  -3  13   8     2143.17     2454.72    310.95 o 
  -1  13   8      738.28      606.16    222.24 o 
   1  13   8      798.94     1071.18    294.01 o 
   3  13   8     2026.44     1903.06    235.15 o 
   5  13   8     2020.85     2194.83    259.83 o 
   7  13   8     1994.64     1868.68    258.15 o 
   9  13   8      292.36      542.50    202.17 o 
 -16  14   8       21.87      -82.30    225.08 o 
 -14  14   8      112.34     -139.08    251.68 o 
 -12  14   8       27.12        4.38    266.49 o 
 -10  14   8      241.84      246.05    220.78 o 
  -8  14   8      653.86      650.87    238.86 o 
  -6  14   8      377.83      577.32    280.76 o 
  -4  14   8      134.07      291.27    210.97 o 
  -2  14   8      540.54      640.71    245.68 o 
   0  14   8      645.70      613.31    279.82 o 
   2  14   8       25.43      214.86    234.66 o 
   4  14   8      159.64      300.89    213.24 o 
   6  14   8      279.04      226.04    219.50 o 
 -13  15   8      282.29      364.46    283.71 o 
 -11  15   8      399.33      373.57    214.49 o 
  -9  15   8       64.36       89.52    210.64 o 
  -7  15   8        2.07      -65.37    228.50 o 
  -5  15   8      218.70      246.42    280.48 o 
  -3  15   8        6.76      102.70    282.98 o 
  -1  15   8     2065.50     2425.67    389.01 o 
   1  15   8        4.24       79.55    248.29 o 
   3  15   8      431.23      517.63    295.56 o 
  -8  16   8      138.66      208.09    221.62 o 
  -6  16   8       16.56      -66.62    275.61 o 
  -4  16   8     1544.41     1654.68    313.18 o 
  -2  16   8       14.47      -28.23    256.79 o 
 -29   1   9      244.28      347.43    153.44 o 
 -27   1   9      183.45      124.66    144.28 o 
 -25   1   9     2548.99     2480.65    157.50 o 
 -23   1   9     1389.40     1379.81     99.14 o 
 -21   1   9     2763.87     2919.49    108.67 o 
 -19   1   9     7052.11     6907.47    154.43 o 
 -17   1   9     6242.97     6236.66    105.29 o 
 -15   1   9     1952.16     1933.00     67.94 o 
 -13   1   9     4363.10     4230.16     99.24 o 
 -11   1   9    15298.62    16311.99    330.61 o 
  -9   1   9    13617.77    13403.55    176.68 o 
  -7   1   9     8114.91     7644.95    287.58 o 
  -5   1   9       78.28      138.07     51.76 o 
  -3   1   9    11566.29    11531.36    133.12 o 
  -1   1   9     3838.68     3708.19    141.57 o 
   1   1   9     1232.91     1029.17     97.37 o 
   3   1   9      891.05      846.58     71.32 o 
   5   1   9      737.12      781.98     66.80 o 
   7   1   9      839.48      873.29     81.57 o 
   9   1   9      878.25      556.04    160.62 o 
  11   1   9      431.39      774.14    198.50 o 
  13   1   9     1467.54     1428.37    229.79 o 
  15   1   9      347.24      216.37    210.52 o 
  17   1   9     1233.37     1074.89    268.20 o 
 -30   2   9       19.47      104.50    191.87 o 
 -28   2   9        3.01       15.36    120.13 o 
 -26   2   9     1951.77     2256.47    190.18 o 
 -24   2   9      116.41      120.62     90.45 o 
 -22   2   9        4.98       34.99     74.79 o 
 -20   2   9      212.30      199.45     76.35 o 
 -18   2   9      817.87      894.20     85.41 o 
 -16   2   9     8706.06     8937.21    209.59 o 
 -14   2   9      402.68      432.38    128.69 o 
 -12   2   9     1144.46     1159.27    151.89 o 
 -10   2   9     1223.50     1142.38     65.96 o 
  -8   2   9     1965.31     1672.27     65.55 o 
  -6   2   9      165.14       95.25     35.38 o 
  -4   2   9     5784.26     5934.28     92.99 o 
  -2   2   9      639.82      625.28     48.43 o 
   0   2   9      403.84      407.84     74.44 o 
   2   2   9     1407.27     1394.47     61.05 o 
   4   2   9     2011.45     2097.86    116.19 o 
   6   2   9     1304.78     1453.36    104.64 o 
   8   2   9      142.30      142.36     72.68 o 
  10   2   9     1990.06     1748.63    197.18 o 
  12   2   9     1050.90      955.93    205.62 o 
  14   2   9      536.56      682.89    222.00 o 
  16   2   9       36.82       68.15    220.50 o 
 -29   3   9       18.91      126.49    174.50 o 
 -27   3   9      248.08      351.94    148.34 o 
 -25   3   9      372.07      339.91    114.34 o 
 -23   3   9      894.36      808.42    114.24 o 
 -21   3   9     1906.78     2019.66    119.99 o 
 -19   3   9      672.20      669.41     98.98 o 
 -17   3   9       12.61       34.00    121.71 o 
 -15   3   9     3006.18     2948.78    194.83 o 
 -13   3   9     1752.17     1582.47    110.05 o 
 -11   3   9     2118.61     2009.89     82.62 o 
  -9   3   9     2835.50     2799.87     55.09 o 
  -7   3   9     1172.52     1125.11     60.73 o 
  -5   3   9     3557.10     3322.66     82.33 o 
  -3   3   9     2447.40     2507.22     58.31 o 
  -1   3   9       64.88       85.16     65.86 o 
   1   3   9      126.48      182.93     89.66 o 
   3   3   9     2169.17     2104.78     57.83 o 
   5   3   9        5.01       -0.87     58.22 o 
   7   3   9      568.03      647.37     87.14 o 
   9   3   9        5.04        6.20     74.18 o 
  11   3   9       94.37      214.40    189.91 o 
  13   3   9      242.18       67.90    208.97 o 
  15   3   9        0.99      143.36    185.11 o 
  17   3   9       61.58      203.79    219.60 o 
 -28   4   9      616.89      469.94    205.34 o 
 -26   4   9      630.54      780.90    154.04 o 
 -24   4   9     3057.35     3220.98    185.57 o 
 -22   4   9      249.92      233.04    115.60 o 
 -20   4   9       86.01      195.93    149.09 o 
 -18   4   9      490.35      313.93    210.36 o 
 -16   4   9      613.77      401.97     94.79 o 
 -14   4   9     5741.38     5442.13    124.40 o 
 -12   4   9     2632.20     2563.07     88.76 o 
 -10   4   9     1202.95     1109.05     58.41 o 
  -8   4   9     1468.11     1453.36     77.96 o 
  -6   4   9     3326.48     3327.53    137.85 o 
  -4   4   9     6522.89     6230.08    237.09 o 
  -2   4   9     3008.14     3138.60    131.88 o 
   0   4   9    11251.31    11260.24    308.92 o 
   2   4   9     3953.93     3637.47    167.45 o 
   4   4   9     1594.57     1699.18    110.88 o 
   6   4   9     1442.46     1638.10    125.54 o 
   8   4   9     1501.75     1506.65    108.83 o 
  10   4   9     1470.73     1437.17    159.61 o 
  12   4   9     2055.91     2255.68    229.89 o 
  14   4   9      587.40      482.88    225.23 o 
  16   4   9       17.18      -22.12    201.09 o 
 -27   5   9      175.74      111.97    158.15 o 
 -25   5   9      171.27      243.76    136.69 o 
 -23   5   9      875.53      870.32    175.82 o 
 -21   5   9     1307.26     1301.84    192.36 o 
 -19   5   9     1533.82     1321.12    227.74 o 
 -17   5   9     5828.62     5898.78    178.00 o 
 -15   5   9      207.79      133.61     68.68 o 
 -13   5   9     1985.29     1964.13    117.74 o 
 -11   5   9     4332.60     4223.74    116.24 o 
  -9   5   9      426.48      438.13     52.08 o 
  -7   5   9     2286.17     2079.78    109.57 o 
  -5   5   9     1351.76     1302.40    202.20 o 
  -3   5   9        8.90      -20.05    136.00 o 
  -1   5   9     8210.07     8483.04    172.68 o 
   1   5   9      346.83      267.99    145.35 o 
   3   5   9     1659.42     1697.39    149.12 o 
   5   5   9      645.61      730.22    168.50 o 
   7   5   9      313.18      285.55    100.98 o 
   9   5   9      387.55      302.42    102.27 o 
  11   5   9      175.88      221.91    105.73 o 
  13   5   9        4.22       39.46    145.54 o 
  15   5   9       40.54      145.37    227.56 o 
 -28   6   9      183.15      219.59    307.99 o 
 -26   6   9      405.04      254.42    175.31 o 
 -24   6   9       76.41       38.66    156.46 o 
 -22   6   9     1268.22     1636.50    218.77 o 
 -20   6   9      124.91       93.56     83.13 o 
 -18   6   9     6249.89     5933.66    255.67 o 
 -16   6   9      115.84      213.44     96.91 o 
 -14   6   9     3313.93     3148.32    149.49 o 
 -12   6   9     1393.85     1304.01     91.13 o 
 -10   6   9      705.23      640.78     49.76 o 
  -8   6   9     4651.08     4470.56    276.92 o 
  -6   6   9      358.30      350.65    154.52 o 
  -4   6   9     3865.19     3746.75    289.40 o 
  -2   6   9     2191.31     2114.80    147.74 o 
   0   6   9     7719.85     7647.05    284.01 o 
   2   6   9    11649.19    11713.85    337.41 o 
   4   6   9       45.26       23.59    151.95 o 
   6   6   9     2162.55     2383.88    203.20 o 
   8   6   9       41.90       75.02    107.90 o 
  10   6   9      656.86      715.97    115.59 o 
  12   6   9     1865.81     1911.66    149.92 o 
  14   6   9      138.63      244.01    169.41 o 
  16   6   9       25.11      217.85    220.46 o 
 -27   7   9      533.63     1228.04    326.94 o 
 -25   7   9      100.88       24.59    178.21 o 
 -23   7   9      774.36     1125.90    202.18 o 
 -21   7   9       63.15      192.70    165.47 o 
 -19   7   9     2947.84     3237.40    154.27 o 
 -17   7   9     4859.04     4811.61    289.85 o 
 -15   7   9    17621.21    17886.55    310.12 o 
 -13   7   9      252.58      292.12    105.04 o 
 -11   7   9     2356.79     2282.28    169.02 o 
  -9   7   9     6067.82     5844.64    325.43 o 
  -7   7   9      777.42      767.04    199.53 o 
  -5   7   9       57.91       15.87    179.68 o 
  -3   7   9     6091.08     6690.24    371.61 o 
  -1   7   9     2772.56     2773.98     87.99 o 
   1   7   9       15.02       27.58    133.15 o 
   3   7   9       15.40       58.06    158.88 o 
   5   7   9     1243.93     1616.08    197.75 o 
   7   7   9      347.63      280.56    191.42 o 
   9   7   9     2653.17     2678.58    202.35 o 
  11   7   9       96.43       78.02    127.59 o 
  13   7   9        2.64       13.32    142.54 o 
  15   7   9      465.52      644.79    178.39 o 
 -26   8   9      100.75      201.90    186.49 o 
 -24   8   9      105.34      223.24    161.24 o 
 -22   8   9      329.70      293.08    187.37 o 
 -20   8   9      223.57      142.86    158.40 o 
 -18   8   9      672.89      452.54    110.38 o 
 -16   8   9      630.34      576.78    119.10 o 
 -14   8   9     3885.13     3863.89    202.56 o 
 -12   8   9     1858.33     1528.81    161.63 o 
 -10   8   9       60.11       87.14    177.87 o 
  -8   8   9      180.26      262.47    183.57 o 
  -6   8   9      409.28      467.30    196.10 o 
  -4   8   9      247.14      144.26    159.63 o 
  -2   8   9     1110.89     1289.41    174.99 o 
   0   8   9      272.69      315.05    157.18 o 
   2   8   9      650.36      787.49    151.31 o 
   4   8   9      265.29      362.09    154.41 o 
   6   8   9      320.28      376.86    161.69 o 
   8   8   9     3030.53     2833.54    180.92 o 
  10   8   9       45.34       67.74    151.84 o 
  12   8   9       13.46      -23.46    168.25 o 
  14   8   9       28.35      142.89    186.02 o 
 -25   9   9      857.52      675.02    168.33 o 
 -23   9   9     1001.92      840.44    210.39 o 
 -21   9   9      647.87      887.23    204.78 o 
 -19   9   9      239.63      361.62    111.73 o 
 -17   9   9     4364.42     4440.42    194.34 o 
 -15   9   9      680.29      803.59    146.02 o 
 -13   9   9      101.10        2.75    127.98 o 
 -11   9   9      149.53      201.97    185.53 o 
  -9   9   9     3521.10     3970.06    298.38 o 
  -7   9   9      310.34      198.03    167.60 o 
  -5   9   9     1560.15     1461.38    248.61 o 
  -3   9   9        9.46      -25.68    179.25 o 
  -1   9   9     1827.63     1884.95    209.14 o 
   1   9   9      460.01      597.50    172.83 o 
   3   9   9       60.19       45.44    164.50 o 
   5   9   9      276.21      258.97    178.90 o 
   7   9   9      536.53      550.08    175.09 o 
   9   9   9      220.05      419.68    138.14 o 
  11   9   9      926.68      794.37    164.35 o 
  13   9   9      235.54       72.55    268.95 o 
 -24  10   9      397.26      460.53    224.67 o 
 -22  10   9      777.96     1019.67    284.01 o 
 -20  10   9      120.53      -12.40    191.09 o 
 -18  10   9     1548.59     1644.97    153.52 o 
 -16  10   9     1448.36     1321.78    172.63 o 
 -14  10   9     1124.42     1256.47    169.10 o 
 -12  10   9     1860.25     1920.07    264.63 o 
 -10  10   9     2334.50     1822.16    244.36 o 
  -8  10   9       79.12       -4.56    185.15 o 
  -6  10   9      301.63      295.43    184.95 o 
  -4  10   9      559.81      573.53    212.02 o 
  -2  10   9     1273.44     1143.81    250.09 o 
   0  10   9       95.39      111.76    164.76 o 
   2  10   9      293.73      407.58    172.44 o 
   4  10   9     1572.22     1943.80    226.51 o 
   6  10   9      297.73      394.11    163.64 o 
   8  10   9       12.95       76.09    193.47 o 
  10  10   9      437.81      311.72    141.47 o 
  12  10   9       48.07       85.44    137.47 o 
 -23  11   9      317.39      291.10    199.69 o 
 -21  11   9      104.49        5.99    197.72 o 
 -19  11   9        2.13      -59.38    194.64 o 
 -17  11   9      395.10      311.99    142.84 o 
 -15  11   9     1694.41     1591.32    193.23 o 
 -13  11   9     1584.89     1678.40    276.45 o 
 -11  11   9      357.40      450.41    222.06 o 
  -9  11   9      445.26      406.39    216.32 o 
  -7  11   9     2225.05     1557.15    278.09 o 
  -5  11   9        6.84        7.73    183.26 o 
  -3  11   9     1153.91     1041.27    254.22 o 
  -1  11   9     1250.94     1229.21    251.76 o 
   1  11   9      189.87      191.11    182.01 o 
   3  11   9      143.94      219.04    180.06 o 
   5  11   9     3768.48     3489.55    285.71 o 
   7  11   9      624.14      783.04    247.00 o 
   9  11   9      314.41      367.87    187.84 o 
  11  11   9       41.16      105.20    151.86 o 
 -20  12   9      549.89      597.99    187.15 o 
 -18  12   9      637.96      431.61    155.03 o 
 -16  12   9      953.63     1073.41    185.62 o 
 -14  12   9     3495.36     3183.93    324.48 o 
 -12  12   9     1259.80     1606.98    269.50 o 
 -10  12   9     3213.43     3193.32    333.89 o 
  -8  12   9      657.88      902.51    245.55 o 
  -6  12   9     4723.18     4227.79    386.04 o 
  -4  12   9     3709.05     3552.70    362.68 o 
  -2  12   9        6.17       52.46    225.73 o 
   0  12   9     2801.27     3097.29    366.39 o 
   2  12   9     2143.20     2486.66    251.46 o 
   4  12   9     1911.01     1762.92    230.53 o 
   6  12   9      148.91       50.31    193.49 o 
   8  12   9       35.95      307.13    218.55 o 
 -19  13   9       32.96      271.67    240.41 o 
 -17  13   9      350.69      235.28    153.71 o 
 -15  13   9      838.86      837.95    253.78 o 
 -13  13   9     1035.25      862.47    260.39 o 
 -11  13   9      142.82      -83.57    224.59 o 
  -9  13   9       86.91       -1.32    238.87 o 
  -7  13   9     1749.73     1549.01    303.23 o 
  -5  13   9      858.36      984.46    243.27 o 
  -3  13   9       41.61      131.58    223.53 o 
  -1  13   9     1139.35      968.20    244.32 o 
   1  13   9      226.58      308.96    279.09 o 
   3  13   9      197.16      311.49    173.68 o 
   5  13   9      746.77      428.11    261.95 o 
   7  13   9      103.28       -8.57    214.91 o 
 -16  14   9      265.56      422.38    246.50 o 
 -14  14   9      271.57       75.07    215.63 o 
 -12  14   9     1131.47     1027.97    281.10 o 
 -10  14   9       64.34       81.14    221.86 o 
  -8  14   9      607.16      332.53    242.93 o 
  -6  14   9      516.43      465.48    249.36 o 
  -4  14   9      858.06     1026.63    272.90 o 
  -2  14   9      543.56      519.77    260.02 o 
   0  14   9      315.28      622.47    236.21 o 
   2  14   9      828.84      894.96    319.66 o 
   4  14   9      327.13      797.93    237.02 o 
 -13  15   9       61.57      257.28    259.16 o 
 -11  15   9      116.54      426.71    260.22 o 
  -9  15   9      664.34      822.37    287.87 o 
  -7  15   9      866.11      723.57    294.92 o 
  -5  15   9       61.26       60.41    254.07 o 
  -3  15   9       68.18       74.23    206.25 o 
  -1  15   9      104.64      265.87    221.79 o 
   1  15   9      820.98      548.29    321.05 o 
 -30   0  10       77.58     -102.69    280.82 o 
 -28   0  10      130.66      231.71    174.71 o 
 -26   0  10      197.60      241.85    171.60 o 
 -24   0  10      461.07      463.21    216.64 o 
 -22   0  10     4703.29     4914.02    346.64 o 
 -20   0  10      690.15      729.65    120.72 o 
 -18   0  10     2081.47     1936.33    128.47 o 
 -16   0  10     7375.18     7062.68    524.59 o 
 -14   0  10    17215.38    16686.67    504.01 o 
 -12   0  10       63.26       62.02    160.75 o 
 -10   0  10     5526.94     5785.37    315.17 o 
  -8   0  10     3048.41     3367.68    130.19 o 
  -6   0  10    11577.53    11089.54    378.90 o 
  -4   0  10     1081.13     1074.58     93.51 o 
  -2   0  10      799.08      826.56    100.32 o 
   0   0  10     4457.78     4732.91    253.03 o 
   2   0  10       86.92      108.05     89.06 o 
   4   0  10     1015.37     1109.56    153.66 o 
   6   0  10      725.65      941.98    117.98 o 
   8   0  10      556.00      572.45    217.66 o 
  10   0  10      557.66      612.84    288.21 o 
  12   0  10      102.66     -121.74    282.96 o 
  14   0  10     3869.19     3787.67    440.59 o 
  16   0  10        3.42       11.79    250.22 o 
 -29   1  10       15.98      -12.21    148.64 o 
 -27   1  10       79.49      163.92    140.06 o 
 -25   1  10      175.23      246.67    135.22 o 
 -23   1  10      335.60      364.95    144.22 o 
 -21   1  10     1758.61     1761.19    131.99 o 
 -19   1  10        2.52       46.09     68.54 o 
 -17   1  10     1146.13     1040.87     69.63 o 
 -15   1  10     3382.72     3469.95    101.24 o 
 -13   1  10        1.86       82.71    131.04 o 
 -11   1  10     6564.34     7015.59    176.98 o 
  -9   1  10      846.06      894.01     94.25 o 
  -7   1  10     5545.05     5506.44    200.79 o 
  -5   1  10    11610.27    11544.55    154.73 o 
  -3   1  10      128.04      123.88     54.66 o 
  -1   1  10     1321.55     1362.86     88.94 o 
   1   1  10     1710.66     1610.87    104.01 o 
   3   1  10     1224.53     1166.59     81.56 o 
   5   1  10       58.13      115.21     74.65 o 
   7   1  10       70.54       45.84     70.99 o 
   9   1  10       40.63       19.54    157.47 o 
  11   1  10      685.04      458.86    179.86 o 
  13   1  10      171.72      164.51    186.16 o 
  15   1  10        9.55       64.09    202.88 o 
 -28   2  10     1319.04     1428.34    172.25 o 
 -26   2  10       57.89       85.13    184.48 o 
 -24   2  10     1931.30     1934.23    207.56 o 
 -22   2  10      765.59      836.58    153.45 o 
 -20   2  10      377.61      290.35     81.16 o 
 -18   2  10     2199.13     2282.35    126.14 o 
 -16   2  10     1404.03     1472.76     99.50 o 
 -14   2  10      114.29       97.38     56.92 o 
 -12   2  10     7437.54     7622.91    255.38 o 
 -10   2  10      241.49      203.11     42.66 o 
  -8   2  10      276.53      193.28     43.59 o 
  -6   2  10     6322.38     6614.47    103.24 o 
  -4   2  10     1979.36     2019.67     70.68 o 
  -2   2  10     3245.66     3224.61     88.75 o 
   0   2  10     2592.81     2681.42     82.21 o 
   2   2  10      386.44      393.81     72.49 o 
   4   2  10     1155.71     1032.79    104.57 o 
   6   2  10       14.03       36.66     78.20 o 
   8   2  10       48.32      151.49    164.35 o 
  10   2  10     1047.23     1103.98    194.19 o 
  12   2  10      248.39       58.49    200.24 o 
  14   2  10       78.41      233.90    271.51 o 
  16   2  10        1.36       38.63    213.65 o 
 -29   3  10       11.43       24.32    288.87 o 
 -27   3  10     1151.15     1414.05    205.07 o 
 -25   3  10     1648.85     1685.53    209.55 o 
 -23   3  10      548.93      744.61    243.88 o 
 -21   3  10     2090.40     1986.22    158.24 o 
 -19   3  10      341.00      342.50    105.39 o 
 -17   3  10     6784.66     6547.01    264.86 o 
 -15   3  10     4964.65     5113.21    240.61 o 
 -13   3  10     7693.12     7605.82    374.38 o 
 -11   3  10      436.75      486.29     82.19 o 
  -9   3  10     3706.76     3637.82     74.74 o 
  -7   3  10      430.23      417.64     68.54 o 
  -5   3  10     7407.82     7232.80    148.96 o 
  -3   3  10     4235.33     3977.98     87.38 o 
  -1   3  10     5858.75     5560.18    146.29 o 
   1   3  10     2518.20     2423.43     85.25 o 
   3   3  10     1378.51     1419.05     76.04 o 
   5   3  10     1842.13     1915.36    122.59 o 
   7   3  10     1558.96     1644.28    113.99 o 
   9   3  10     1036.34      897.20    187.95 o 
  11   3  10      998.54     1129.08    198.27 o 
  13   3  10      142.42      154.69    170.90 o 
  15   3  10      411.09      260.03    213.21 o 
 -28   4  10        5.74       -7.27    175.68 o 
 -26   4  10      342.57      392.01    188.83 o 
 -24   4  10       92.54      148.96    150.84 o 
 -22   4  10        0.45       36.06    125.82 o 
 -20   4  10     1516.92     1416.93    251.48 o 
 -18   4  10     2786.22     2305.63    282.95 o 
 -16   4  10      935.80      854.15     96.57 o 
 -14   4  10      145.61      178.03     59.21 o 
 -12   4  10     2155.18     1926.94     74.80 o 
 -10   4  10     2769.24     2781.30     66.00 o 
  -8   4  10       21.30       -5.11     55.30 o 
  -6   4  10      283.31      286.27     61.87 o 
  -4   4  10      625.72      546.62     65.24 o 
  -2   4  10     2375.00     2448.05     69.76 o 
   0   4  10      240.00      161.70     98.06 o 
   2   4  10     1065.16     1104.81    104.51 o 
   4   4  10      436.03      389.79     68.14 o 
   6   4  10      242.72      241.18     82.83 o 
   8   4  10      207.43      194.49     86.41 o 
  10   4  10      100.63      102.09    172.97 o 
  12   4  10       10.62      141.59    205.82 o 
  14   4  10        2.83       30.91    197.02 o 
 -27   5  10      122.01      232.75    191.11 o 
 -25   5  10     1556.14     1806.88    220.40 o 
 -23   5  10     1502.63     1627.10    258.12 o 
 -21   5  10      869.99     1436.55    254.70 o 
 -19   5  10      713.01      252.97    234.75 o 
 -17   5  10     2211.60     2444.77    141.06 o 
 -15   5  10      280.59      171.32     66.42 o 
 -13   5  10     8911.70     8339.53    152.87 o 
 -11   5  10     4857.77     4949.53     98.74 o 
  -9   5  10      189.68      205.61     65.33 o 
  -7   5  10     2221.52     2101.82    143.65 o 
  -5   5  10     2131.42     2385.48    169.45 o 
  -3   5  10     5434.56     5439.96    140.42 o 
  -1   5  10     6651.08     6628.53    169.22 o 
   1   5  10     1437.91     1150.11    184.21 o 
   3   5  10     5706.62     5517.05    208.16 o 
   5   5  10     1173.04     1024.63    156.69 o 
   7   5  10      986.04     1100.01     90.12 o 
   9   5  10     3294.60     3509.99    157.55 o 
  11   5  10     1125.60     1128.50    161.67 o 
  13   5  10      671.18      567.69    235.93 o 
  15   5  10      118.22      144.95    216.45 o 
 -28   6  10      219.30      243.86    196.20 o 
 -26   6  10     1337.26     1430.26    225.50 o 
 -24   6  10      161.14      364.58    246.42 o 
 -22   6  10       10.43      -34.54    221.17 o 
 -20   6  10       18.59      -27.23    181.21 o 
 -18   6  10     1999.60     2024.67    198.19 o 
 -16   6  10     3352.33     3015.64    151.46 o 
 -14   6  10      112.57       81.23     72.04 o 
 -12   6  10      986.87      812.53     84.28 o 
 -10   6  10     2606.23     2546.78    140.89 o 
  -8   6  10     2360.20     2215.33    147.15 o 
  -6   6  10     2636.63     2403.43    238.71 o 
  -4   6  10     6756.34     6805.88    370.59 o 
  -2   6  10     1566.49     1475.21     85.82 o 
   0   6  10      439.54      407.10    155.07 o 
   2   6  10      867.89      759.61    166.29 o 
   4   6  10      469.81      563.38    149.95 o 
   6   6  10     4993.10     4936.98    174.60 o 
   8   6  10      763.49      819.91    111.93 o 
  10   6  10      615.72      404.23    156.60 o 
  12   6  10      297.72      412.44    161.78 o 
  14   6  10       88.52      112.96    197.41 o 
 -27   7  10      393.87      664.94    194.66 o 
 -25   7  10       46.95      124.89    265.26 o 
 -23   7  10      258.00      124.00    250.38 o 
 -21   7  10     2911.59     3222.09    256.35 o 
 -19   7  10        7.95       23.63     95.31 o 
 -17   7  10     6788.38     6164.31    207.68 o 
 -15   7  10     2525.77     2558.15    210.57 o 
 -13   7  10     3707.40     3804.41    171.52 o 
 -11   7  10     2093.10     2093.27    143.89 o 
  -9   7  10     2722.75     2579.63    249.85 o 
  -7   7  10     4435.14     4470.37    321.67 o 
  -5   7  10      105.59      -46.26    190.57 o 
  -3   7  10      317.75      310.79    165.72 o 
  -1   7  10      436.28      513.84     63.24 o 
   1   7  10      233.04      281.43    153.62 o 
   3   7  10      110.01      127.53    166.83 o 
   5   7  10      321.44      296.68    175.99 o 
   7   7  10      491.39      597.46    131.08 o 
   9   7  10        7.40       66.06    137.78 o 
  11   7  10        3.32       21.60    143.12 o 
  13   7  10       17.50        0.66    164.07 o 
 -26   8  10      226.05      323.19    248.19 o 
 -24   8  10      185.92      352.80    242.06 o 
 -22   8  10      104.00      145.67    168.60 o 
 -20   8  10      534.72      521.38    202.76 o 
 -18   8  10      347.73      244.71    115.85 o 
 -16   8  10     5827.57     5582.76    201.65 o 
 -14   8  10     7090.21     6940.73    219.13 o 
 -12   8  10     1345.67     1418.07    162.29 o 
 -10   8  10       76.60      121.92    170.78 o 
  -8   8  10     1275.56     1387.18    235.97 o 
  -6   8  10      940.88     1083.74    231.37 o 
  -4   8  10     2736.92     2512.16    281.11 o 
  -2   8  10     3562.20     3445.75    230.68 o 
   0   8  10      328.05      337.14    161.01 o 
   2   8  10       23.61      127.09    169.67 o 
   4   8  10     1356.10     1601.21    210.63 o 
   6   8  10     1899.19     2029.14    219.85 o 
   8   8  10      743.18      914.92    152.49 o 
  10   8  10      238.30      364.05    176.34 o 
  12   8  10      614.22      591.88    191.58 o 
 -25   9  10      181.54      379.52    197.46 o 
 -23   9  10       11.93     -141.24    188.33 o 
 -21   9  10      246.21      348.29    192.22 o 
 -19   9  10      258.50      324.13    117.33 o 
 -17   9  10      508.97      512.42    117.51 o 
 -15   9  10      780.00      789.18    127.30 o 
 -13   9  10        0.77       -3.95    129.98 o 
 -11   9  10      163.67      173.68    206.84 o 
  -9   9  10        1.78       13.79    178.10 o 
  -7   9  10     1576.40     1371.70    239.74 o 
  -5   9  10     1518.93     1392.56    265.43 o 
  -3   9  10      517.76      394.44    213.40 o 
  -1   9  10     1061.45     1253.72    202.37 o 
   1   9  10      570.91      769.99    166.60 o 
   3   9  10     1040.68     1057.95    200.87 o 
   5   9  10      119.60      141.03    183.12 o 
   7   9  10      163.59      123.82    169.17 o 
   9   9  10       15.42       15.96    148.13 o 
  11   9  10        1.24      -74.24    193.56 o 
 -24  10  10      238.67      318.20    191.91 o 
 -22  10  10      204.13      323.74    200.99 o 
 -20  10  10      218.54      219.19    200.53 o 
 -18  10  10      373.69      354.22    125.69 o 
 -16  10  10      517.77      589.98    133.64 o 
 -14  10  10      236.73      344.08    146.57 o 
 -12  10  10     1042.49     1077.46    231.19 o 
 -10  10  10       17.45      -32.28    192.81 o 
  -8  10  10        9.74       71.36    173.59 o 
  -6  10  10      106.74      281.27    212.96 o 
  -4  10  10     1003.91     1553.23    253.04 o 
  -2  10  10       18.54        6.41    192.72 o 
   0  10  10     1381.22     1337.39    205.71 o 
   2  10  10      410.93      662.73    171.71 o 
   4  10  10      473.26      436.65    204.71 o 
   6  10  10      538.64      674.39    198.00 o 
   8  10  10      462.61      519.77    185.80 o 
  10  10  10      730.63      801.24    214.14 o 
 -23  11  10       45.09      -12.89    187.29 o 
 -21  11  10       22.97       26.62    202.20 o 
 -19  11  10       88.15      112.66    184.67 o 
 -17  11  10      883.19      893.84    143.49 o 
 -15  11  10     2492.20     2225.73    202.36 o 
 -13  11  10     2422.57     2077.30    295.74 o 
 -11  11  10      189.62       68.31    215.43 o 
  -9  11  10     2999.64     2860.74    321.52 o 
  -7  11  10      263.18      223.23    218.65 o 
  -5  11  10       43.43       73.88    179.76 o 
  -3  11  10     1272.95     1459.53    275.94 o 
  -1  11  10        9.26        4.91    183.26 o 
   1  11  10       49.92      184.20    190.59 o 
   3  11  10      142.22      163.56    180.31 o 
   5  11  10        4.58       52.33    165.56 o 
   7  11  10       44.18       65.45    199.97 o 
   9  11  10       52.00      105.16    198.51 o 
 -20  12  10        4.16       -5.97    175.85 o 
 -18  12  10        4.50      -66.83    135.50 o 
 -16  12  10        0.60       50.51    160.07 o 
 -14  12  10      112.29       66.34    231.40 o 
 -12  12  10      653.69      642.53    260.20 o 
 -10  12  10      877.30      591.59    236.35 o 
  -8  12  10      313.24      236.58    216.00 o 
  -6  12  10      424.38      392.65    269.42 o 
  -4  12  10      932.07      707.41    252.39 o 
  -2  12  10      457.22      419.01    226.48 o 
   0  12  10      214.78      282.69    268.04 o 
   2  12  10      194.06      328.26    187.60 o 
   4  12  10        0.28       80.62    187.97 o 
   6  12  10        9.76     -122.23    190.22 o 
 -19  13  10      689.63      775.96    196.95 o 
 -17  13  10       14.50        7.54    162.70 o 
 -15  13  10     1491.13     1192.65    269.74 o 
 -13  13  10     1216.49     1077.08    267.42 o 
 -11  13  10      128.85      132.53    228.35 o 
  -9  13  10       38.49       12.11    225.20 o 
  -7  13  10     4106.15     4053.96    402.21 o 
  -5  13  10     1561.20     1395.52    291.38 o 
  -3  13  10     1823.76     1904.13    346.10 o 
  -1  13  10      482.39      804.08    280.33 o 
   1  13  10     1057.91     1228.75    293.00 o 
   3  13  10      138.60      293.52    190.38 o 
   5  13  10        7.73      135.38    202.15 o 
 -16  14  10        2.55       72.01    180.06 o 
 -14  14  10       68.96       50.69    253.43 o 
 -12  14  10      118.76      177.37    224.68 o 
 -10  14  10       16.02        8.58    254.23 o 
  -8  14  10       49.56      103.66    257.31 o 
  -6  14  10       10.51       10.27    231.38 o 
  -4  14  10      404.12      531.96    308.29 o 
  -2  14  10       88.94      194.36    290.48 o 
   0  14  10      100.20      449.03    298.47 o 
   2  14  10     1573.80     1890.30    357.61 o 
 -11  15  10      100.42      267.81    253.42 o 
  -9  15  10      220.80      303.88    225.97 o 
  -7  15  10       43.73       26.14    253.85 o 
  -5  15  10      454.88      320.53    266.04 o 
  -3  15  10       88.05       31.69    315.33 o 
 -29   1  11      171.91      199.72    300.65 o 
 -27   1  11       31.85       27.40    166.67 o 
 -25   1  11     1058.57     1049.80    196.42 o 
 -23   1  11        4.46       14.98    152.98 o 
 -21   1  11      422.26      551.47    164.99 o 
 -19   1  11      405.52      533.16    146.93 o 
 -17   1  11     1883.95     2087.54    228.28 o 
 -15   1  11     4442.82     4171.94    219.72 o 
 -13   1  11     4308.31     4256.68    211.82 o 
 -11   1  11      199.02      167.78    135.06 o 
  -9   1  11     1817.37     1681.56    100.88 o 
  -7   1  11     3565.97     3484.96    179.01 o 
  -5   1  11     1972.59     2051.45     55.72 o 
  -3   1  11     7358.28     7298.70    128.65 o 
  -1   1  11      273.98      221.87     78.19 o 
   1   1  11     2542.83     2684.35    100.98 o 
   3   1  11     1299.20     1195.66     88.09 o 
   5   1  11      449.30      435.43     89.67 o 
   7   1  11     1008.57     1114.75    173.20 o 
   9   1  11     1760.09     1727.85    210.79 o 
  11   1  11     1216.81     1089.99    198.61 o 
  13   1  11      284.17      182.95    214.86 o 
  15   1  11      173.14       85.68    224.82 o 
 -28   2  11      528.38      138.83    246.01 o 
 -26   2  11      591.57      654.90    266.10 o 
 -24   2  11      162.88      328.14    158.03 o 
 -22   2  11     2129.93     2183.23    200.50 o 
 -20   2  11     1164.35     1142.36    179.34 o 
 -18   2  11      869.02      810.29    154.23 o 
 -16   2  11     1155.91     1024.58     76.07 o 
 -14   2  11     6939.82     6567.25    300.77 o 
 -12   2  11    12458.27    13300.26    326.25 o 
 -10   2  11       47.63       44.98     35.25 o 
  -8   2  11     1108.07     1070.60     88.44 o 
  -6   2  11      770.56      857.26     59.69 o 
  -4   2  11     8008.27     7867.00    167.66 o 
  -2   2  11     4868.80     4829.20    149.29 o 
   0   2  11     2222.91     2259.69    108.69 o 
   2   2  11      872.99      856.24     95.31 o 
   4   2  11      166.95      150.23     88.93 o 
   6   2  11       82.53       36.08     85.81 o 
   8   2  11      583.59      440.37    169.89 o 
  10   2  11      129.78      135.56    182.46 o 
  12   2  11      144.21      148.10    182.69 o 
  14   2  11      432.94      429.97    224.96 o 
 -29   3  11       59.18       59.87    273.45 o 
 -27   3  11      157.05      314.13    270.66 o 
 -25   3  11      256.19      155.48    220.91 o 
 -23   3  11      307.64      523.15    247.95 o 
 -21   3  11       89.98       16.03    201.70 o 
 -19   3  11     2336.81     2262.79    199.94 o 
 -17   3  11     1388.89     1171.14    166.70 o 
 -15   3  11      219.74      233.21    147.10 o 
 -13   3  11      335.72      197.53    129.04 o 
 -11   3  11      262.30      320.24     57.48 o 
  -9   3  11     1724.70     1627.57     90.05 o 
  -7   3  11      843.68      732.24     53.22 o 
  -5   3  11      460.90      495.87     62.45 o 
  -3   3  11     7653.14     7571.25    129.90 o 
  -1   3  11     5590.40     5675.60    192.56 o 
   1   3  11      234.51      257.85     50.45 o 
   3   3  11      288.48      351.37     88.12 o 
   5   3  11      191.25      116.03     91.93 o 
   7   3  11      579.80      612.54    165.72 o 
   9   3  11      530.23      434.80    231.63 o 
  11   3  11      202.20      131.87    187.04 o 
  13   3  11       23.69       28.03    232.88 o 
 -28   4  11      987.25      662.18    287.47 o 
 -26   4  11      306.37      389.26    235.87 o 
 -24   4  11     1982.07     2292.07    326.94 o 
 -22   4  11      916.30     1126.54    245.51 o 
 -20   4  11     4445.92     5366.14    389.92 o 
 -18   4  11        9.12       -3.00    221.71 o 
 -16   4  11     5067.33     4867.68    355.16 o 
 -14   4  11     6098.97     5609.18    248.56 o 
 -12   4  11     1570.18     1522.17     55.46 o 
 -10   4  11     1938.17     2040.23     92.45 o 
  -8   4  11      931.35      944.31     72.20 o 
  -6   4  11     1905.62     1989.27     84.65 o 
  -4   4  11     4338.86     4271.90    117.54 o 
  -2   4  11     4215.30     4215.18    134.11 o 
   0   4  11     1282.39     1324.76    109.77 o 
   2   4  11       14.66       33.93     58.58 o 
   4   4  11     2983.79     2943.53     99.92 o 
   6   4  11     1035.40     1101.51    105.98 o 
   8   4  11      263.92      372.82    177.24 o 
  10   4  11      701.53      966.50    203.21 o 
  12   4  11      350.00      400.24    191.83 o 
  14   4  11      255.74      348.04    208.92 o 
 -27   5  11       23.56       -3.83    262.88 o 
 -25   5  11      163.07       39.04    216.27 o 
 -23   5  11      140.64      242.61    206.08 o 
 -21   5  11     1595.26     1681.49    283.39 o 
 -19   5  11       88.88      191.18    240.96 o 
 -17   5  11      940.73     1150.33    253.19 o 
 -15   5  11     8139.52     8050.15    216.49 o 
 -13   5  11     1632.16     1556.60     90.91 o 
 -11   5  11      400.76      420.83     64.54 o 
  -9   5  11       83.81       37.58     63.03 o 
  -7   5  11     1994.80     2179.41    178.58 o 
  -5   5  11      213.60      182.90     75.22 o 
  -3   5  11      969.31     1007.74     62.41 o 
  -1   5  11     2697.03     2587.44    116.58 o 
   1   5  11        3.56       -3.92    108.69 o 
   3   5  11     1335.99     1359.32    106.24 o 
   5   5  11      101.45      184.95     90.82 o 
   7   5  11     1218.06     1270.66    121.09 o 
   9   5  11      156.98      254.03    139.42 o 
  11   5  11      140.03       65.93    197.38 o 
  13   5  11       20.17       35.23    210.25 o 
 -28   6  11      980.93     1126.41    319.04 o 
 -26   6  11        1.84     -123.35    276.67 o 
 -24   6  11      568.96      690.69    269.91 o 
 -22   6  11      390.81      451.46    226.56 o 
 -20   6  11     1845.56     1789.77    293.96 o 
 -18   6  11     3858.10     3840.58    172.41 o 
 -16   6  11      429.44      415.93    106.68 o 
 -14   6  11    16974.32    16346.43    457.05 o 
 -12   6  11        6.76       84.58    100.32 o 
 -10   6  11     5415.51     5116.34    190.10 o 
  -8   6  11      799.59      815.69    100.00 o 
  -6   6  11       32.16       60.78     78.19 o 
  -4   6  11      945.67     1011.82    166.94 o 
  -2   6  11       25.70       54.92     65.30 o 
   0   6  11      105.78      173.11     77.87 o 
   2   6  11       65.42       93.17    167.30 o 
   4   6  11      761.11      666.52    172.46 o 
   6   6  11      474.22      581.68     99.81 o 
   8   6  11       35.93       49.96    139.38 o 
  10   6  11      977.04      950.08    175.07 o 
  12   6  11       16.84      216.53    193.99 o 
 -27   7  11      164.02       75.69    286.87 o 
 -25   7  11      495.06      660.76    274.33 o 
 -23   7  11      799.76     1046.99    251.47 o 
 -21   7  11        4.58      -49.22    172.09 o 
 -19   7  11      941.91     1265.35    126.22 o 
 -17   7  11      705.48      724.88    118.57 o 
 -15   7  11     2760.15     3100.74    164.36 o 
 -13   7  11      424.43      447.21    113.02 o 
 -11   7  11     9032.61     9325.60    236.98 o 
  -9   7  11      334.13      287.27    102.63 o 
  -7   7  11     4492.08     4387.75    335.93 o 
  -5   7  11    13506.33    13294.87    519.45 o 
  -3   7  11      925.04     1025.39    184.28 o 
  -1   7  11      152.18      109.03    154.55 o 
   1   7  11      481.56      592.04    190.64 o 
   3   7  11     1113.42     1065.28    193.92 o 
   5   7  11      415.80      308.41    112.65 o 
   7   7  11      664.74      977.99    188.09 o 
   9   7  11      844.07     1081.82    178.75 o 
  11   7  11       48.89      173.07    153.32 o 
 -26   8  11       72.42      -86.21    240.00 o 
 -24   8  11      159.72      195.00    237.74 o 
 -22   8  11        2.68       38.47    193.48 o 
 -20   8  11        8.56       60.26    157.78 o 
 -18   8  11       80.72       38.13    108.98 o 
 -16   8  11     1256.19     1356.53    141.45 o 
 -14   8  11     1893.34     1557.07    144.96 o 
 -12   8  11      776.72      661.57    125.47 o 
 -10   8  11       32.09       63.89    119.07 o 
  -8   8  11     1870.46     2080.30    279.54 o 
  -6   8  11     1097.28     1181.10    243.90 o 
  -4   8  11        0.96       41.87    198.09 o 
  -2   8  11      624.35      690.59    164.50 o 
   0   8  11      365.31      268.79    172.21 o 
   2   8  11      935.48     1111.46    209.05 o 
   4   8  11       53.57      115.56    180.11 o 
   6   8  11       45.42       43.89    195.01 o 
   8   8  11       21.21        5.47    172.21 o 
  10   8  11       62.23      215.95    162.51 o 
 -25   9  11       30.44     -103.55    267.98 o 
 -23   9  11       68.98      207.30    178.43 o 
 -21   9  11      792.01      743.16    200.75 o 
 -19   9  11     2826.42     2730.00    173.92 o 
 -17   9  11      906.49     1207.16    142.84 o 
 -15   9  11      822.39      844.23    130.93 o 
 -13   9  11     4071.04     4293.54    199.98 o 
 -11   9  11       43.04       36.68    212.18 o 
  -9   9  11      942.52      903.04    219.31 o 
  -7   9  11      655.67      775.24    227.59 o 
  -5   9  11     3196.97     3033.05    329.56 o 
  -3   9  11     1825.85     2091.97    295.65 o 
  -1   9  11     1749.32     2348.21    239.05 o 
   1   9  11      808.19      771.90    204.81 o 
   3   9  11     1480.15     1382.63    224.07 o 
   5   9  11      610.91      579.91    204.16 o 
   7   9  11      669.70      706.07    221.17 o 
   9   9  11      736.71      842.58    202.87 o 
 -22  10  11        3.28       61.60    163.04 o 
 -20  10  11      222.10      153.07    203.78 o 
 -18  10  11      389.70      346.64    128.44 o 
 -16  10  11      257.65      269.20    133.71 o 
 -14  10  11     1496.87     1526.21    182.39 o 
 -12  10  11     2063.12     2301.52    288.72 o 
 -10  10  11      839.74      713.25    232.52 o 
  -8  10  11       98.25      205.90    181.09 o 
  -6  10  11     1538.02     1508.95    282.10 o 
  -4  10  11       34.63       46.28    213.76 o 
  -2  10  11      181.22      217.92    230.92 o 
   0  10  11      324.29      390.54    173.42 o 
   2  10  11      113.13      376.55    200.57 o 
   4  10  11       51.32      159.70    184.54 o 
   6  10  11      347.83      434.14    196.95 o 
   8  10  11      225.92      303.00    223.57 o 
 -21  11  11      142.80      233.64    216.59 o 
 -19  11  11        1.50      -25.92    168.81 o 
 -17  11  11      874.21      823.13    148.65 o 
 -15  11  11        7.03        6.10    159.67 o 
 -13  11  11       42.56       23.81    217.14 o 
 -11  11  11      196.42       13.90    229.95 o 
  -9  11  11       55.89      -84.41    234.24 o 
  -7  11  11     2417.91     2221.90    322.98 o 
  -5  11  11      147.15      106.78    194.17 o 
  -3  11  11     2382.84     2325.81    336.22 o 
  -1  11  11      191.19      395.74    250.53 o 
   1  11  11      593.33      569.38    207.34 o 
   3  11  11      539.12      526.03    193.46 o 
   5  11  11     1032.93      957.28    233.86 o 
   7  11  11      931.75     1061.19    214.95 o 
 -20  12  11        3.27      -36.14    191.73 o 
 -18  12  11      245.25      448.16    145.30 o 
 -16  12  11      320.88      232.59    162.66 o 
 -14  12  11      370.40      505.86    226.50 o 
 -12  12  11      274.48      353.80    248.23 o 
 -10  12  11     1799.20     1627.46    269.05 o 
  -8  12  11      176.43      215.10    195.47 o 
  -6  12  11     1589.17     1533.77    310.88 o 
  -4  12  11      705.41     1072.86    254.15 o 
  -2  12  11     2216.10     2514.82    353.58 o 
   0  12  11     1594.85     1831.29    310.97 o 
   2  12  11      133.61      155.27    206.17 o 
   4  12  11       79.72       19.09    218.23 o 
 -17  13  11      581.29      564.05    195.30 o 
 -15  13  11      699.40      351.19    178.21 o 
 -13  13  11       49.76       66.37    244.93 o 
 -11  13  11        7.03      -12.38    209.10 o 
  -9  13  11       19.68       92.60    214.69 o 
  -7  13  11       32.90      194.98    208.91 o 
  -5  13  11       48.75       82.36    273.82 o 
  -3  13  11      549.40      441.36    290.83 o 
  -1  13  11      182.39      142.58    286.84 o 
   1  13  11      120.82      259.47    278.65 o 
   3  13  11      469.68      387.10    243.62 o 
 -14  14  11       82.92       41.04    260.66 o 
 -12  14  11      471.97      356.69    262.29 o 
 -10  14  11       18.23       -1.96    235.77 o 
  -8  14  11      383.71      300.40    231.24 o 
  -6  14  11      252.23      610.72    303.73 o 
  -4  14  11      192.33      203.78    248.70 o 
  -2  14  11      266.11      235.39    248.95 o 
 -28   0  12      576.72      528.59    235.60 o 
 -26   0  12      637.01      374.73    220.71 o 
 -24   0  12     2701.74     2421.71    325.18 o 
 -22   0  12     3915.08     4140.64    361.40 o 
 -20   0  12        6.49        6.83    233.59 o 
 -18   0  12     8964.28     8501.23    437.64 o 
 -16   0  12       83.61       26.90    218.82 o 
 -14   0  12     1704.75     1306.14    240.57 o 
 -12   0  12     1188.87     1095.31    241.21 o 
 -10   0  12     8239.50     8242.88    205.71 o 
  -8   0  12     2131.05     2026.80    229.23 o 
  -6   0  12    10371.84    10512.04    404.15 o 
  -4   0  12     1056.10     1138.34     98.19 o 
  -2   0  12     7600.34     7356.77    357.82 o 
   0   0  12       51.15       23.85     90.38 o 
   2   0  12       40.93       30.38     84.40 o 
   4   0  12     4501.90     4831.17    191.14 o 
   6   0  12      989.29      930.79    237.89 o 
   8   0  12     2524.76     1605.03    316.38 o 
  10   0  12       61.64       39.20    264.96 o 
  12   0  12      472.62      535.79    333.29 o 
 -29   1  12       69.60     -107.27    275.34 o 
 -27   1  12      305.37      487.06    179.33 o 
 -25   1  12      248.19      395.67    170.70 o 
 -23   1  12        7.41      -46.55    142.15 o 
 -21   1  12       74.40       38.58    159.55 o 
 -19   1  12     1537.22     1605.67    290.71 o 
 -17   1  12      739.21      724.24    159.73 o 
 -15   1  12      385.79      445.86    156.39 o 
 -13   1  12      773.15      810.63    141.82 o 
 -11   1  12     3155.23     3182.22    186.84 o 
  -9   1  12       82.75      114.30     68.68 o 
  -7   1  12        1.98        7.05     46.60 o 
  -5   1  12       58.27       88.82     72.53 o 
  -3   1  12     2211.43     2254.28     86.55 o 
  -1   1  12     4201.04     3960.87    136.77 o 
   1   1  12      301.68      349.04     69.29 o 
   3   1  12      128.79      128.78     70.97 o 
   5   1  12      806.43      627.11     97.91 o 
   7   1  12      223.45      144.15    170.31 o 
   9   1  12        1.41       13.73    181.24 o 
  11   1  12      175.21      239.80    183.35 o 
  13   1  12       56.14       -5.69    225.69 o 
 -28   2  12      363.66      214.17    227.36 o 
 -26   2  12       26.83     -104.07    261.38 o 
 -24   2  12       79.50       94.29    167.45 o 
 -22   2  12      617.09      572.75    159.22 o 
 -20   2  12     4752.89     4521.61    253.90 o 
 -18   2  12       58.05       42.38    157.60 o 
 -16   2  12       10.79       32.89    125.77 o 
 -14   2  12      866.17     1093.17    283.57 o 
 -12   2  12      299.11      382.04    147.16 o 
 -10   2  12      713.93      694.19    137.84 o 
  -8   2  12      620.51      572.18    127.14 o 
  -6   2  12      633.09      661.79     75.55 o 
  -4   2  12     8724.27     8761.99    168.07 o 
  -2   2  12     6825.26     6513.55    163.32 o 
   0   2  12     1804.77     1889.97     88.24 o 
   2   2  12     1320.85     1403.48    110.24 o 
   4   2  12      420.79      539.28    101.46 o 
   6   2  12     1405.48     1363.22    190.35 o 
   8   2  12     2148.92     1693.66    210.09 o 
  10   2  12        9.91      -51.04    168.23 o 
  12   2  12      229.49      140.56    200.31 o 
 -29   3  12      455.50      373.22    293.97 o 
 -27   3  12     1327.57     1322.01    290.79 o 
 -25   3  12     1240.56     1277.28    300.24 o 
 -23   3  12     1788.12     1862.04    305.05 o 
 -21   3  12     2951.34     3130.33    245.51 o 
 -19   3  12     5794.99     5739.58    284.39 o 
 -17   3  12        7.77      -86.90    143.79 o 
 -15   3  12      936.61      807.06    174.60 o 
 -13   3  12     4864.49     4649.57    420.02 o 
 -11   3  12      780.93      839.41    158.77 o 
  -9   3  12     3378.82     3387.01    209.47 o 
  -7   3  12     1300.96     1406.97     82.48 o 
  -5   3  12     3902.03     3755.40    132.44 o 
  -3   3  12       45.08       78.49    104.07 o 
  -1   3  12      147.56      212.75     48.68 o 
   1   3  12      303.35      346.78     79.52 o 
   3   3  12     1976.63     2214.43    126.81 o 
   5   3  12      231.21      301.07    102.28 o 
   7   3  12       19.07       13.52    165.13 o 
   9   3  12      313.99      534.90    182.95 o 
  11   3  12      177.86      282.89    185.88 o 
 -28   4  12       21.38      136.89    257.45 o 
 -26   4  12      126.24       59.01    252.20 o 
 -24   4  12        2.77       79.55    242.73 o 
 -22   4  12      157.10      187.29    229.67 o 
 -20   4  12      102.12      153.15    222.11 o 
 -18   4  12      814.59      748.95    249.02 o 
 -16   4  12      104.19      134.77    194.09 o 
 -14   4  12       74.50       -2.34    216.70 o 
 -12   4  12     2971.96     3276.42    215.04 o 
 -10   4  12     3663.90     3529.68    104.47 o 
  -8   4  12     1066.32      934.17     75.47 o 
  -6   4  12      888.81     1029.26     93.78 o 
  -4   4  12      969.05      846.84     95.24 o 
  -2   4  12     2080.11     1853.45    152.41 o 
   0   4  12       30.10       29.20     90.49 o 
   2   4  12      512.05      535.71     87.15 o 
   4   4  12       10.88       20.48     89.61 o 
   6   4  12       88.81       78.04    123.18 o 
   8   4  12       16.90        6.78    174.70 o 
  10   4  12        9.55       55.78    191.79 o 
  12   4  12       18.76      -30.82    215.79 o 
 -27   5  12      846.83      912.65    293.28 o 
 -25   5  12      449.07      258.32    253.19 o 
 -23   5  12       43.90       20.52    242.58 o 
 -21   5  12     3085.39     3206.69    343.49 o 
 -19   5  12     2813.92     3441.64    352.30 o 
 -17   5  12     2459.82     3007.97    335.24 o 
 -15   5  12      167.31       84.53    125.19 o 
 -13   5  12     1254.36     1516.78    171.32 o 
 -11   5  12      344.06      199.57     94.62 o 
  -9   5  12     3820.23     3594.62    141.87 o 
  -7   5  12     2249.65     2384.44    116.17 o 
  -5   5  12        9.58      -44.07    129.44 o 
  -3   5  12      398.31      428.64     81.60 o 
  -1   5  12      279.95      223.00     78.38 o 
   1   5  12     1210.01     1326.47    119.10 o 
   3   5  12      848.77     1059.66    119.16 o 
   5   5  12        6.05       -5.54     94.21 o 
   7   5  12     2620.30     2814.53    207.05 o 
   9   5  12      227.05      358.64    191.57 o 
  11   5  12      649.30      810.32    232.38 o 
 -26   6  12       88.88      -15.32    271.85 o 
 -24   6  12        3.62      -74.10    211.93 o 
 -22   6  12     1281.40     1510.59    292.63 o 
 -20   6  12     1485.66     1485.72    302.91 o 
 -18   6  12       56.64      194.68    126.86 o 
 -16   6  12      175.65      113.93    106.63 o 
 -14   6  12        7.29       48.82    104.70 o 
 -12   6  12     7446.74     6945.91    208.93 o 
 -10   6  12        7.04      -23.23     85.43 o 
  -8   6  12      409.70      328.95     88.19 o 
  -6   6  12      242.41      298.18    152.82 o 
  -4   6  12     1721.80     1801.12    174.17 o 
  -2   6  12      379.04      377.69     75.88 o 
   0   6  12     1518.96     1582.06    108.46 o 
   2   6  12      763.77      983.29    149.07 o 
   4   6  12      840.03      767.72    119.15 o 
   6   6  12      233.32      293.00    138.17 o 
   8   6  12      393.29      346.26    138.07 o 
  10   6  12     1069.60      895.62    238.08 o 
 -25   7  12        0.73      -68.22    218.70 o 
 -23   7  12      325.75      707.30    275.61 o 
 -21   7  12        6.83      -34.54    238.18 o 
 -19   7  12       62.26      200.58    111.53 o 
 -17   7  12     3529.77     3481.89    180.09 o 
 -15   7  12       40.58       18.08    113.01 o 
 -13   7  12     4640.82     4756.87    288.45 o 
 -11   7  12       61.14       32.29    103.34 o 
  -9   7  12     4149.95     4495.22    174.54 o 
  -7   7  12     1409.57     1366.39    113.86 o 
  -5   7  12     2249.72     2438.39    213.81 o 
  -3   7  12     1251.14     1284.11    196.60 o 
  -1   7  12      584.95      640.77    186.37 o 
   1   7  12       24.87      -12.15    162.88 o 
   3   7  12       17.07       50.19    128.30 o 
   5   7  12       80.50       93.06    132.34 o 
   7   7  12      320.72      368.85    163.88 o 
   9   7  12       13.83       78.78    152.70 o 
 -24   8  12      434.56      636.58    278.74 o 
 -22   8  12      584.11      608.68    265.66 o 
 -20   8  12      592.46      553.67    124.56 o 
 -18   8  12      119.36      157.59    115.20 o 
 -16   8  12      813.10      723.21    132.53 o 
 -14   8  12       11.02       77.89    114.54 o 
 -12   8  12     3676.94     3442.05    178.94 o 
 -10   8  12     5325.94     5511.62    202.92 o 
  -8   8  12     3201.25     3267.84    321.23 o 
  -6   8  12     1335.48     1649.55    283.89 o 
  -4   8  12     2423.74     2381.73    295.60 o 
  -2   8  12      948.92     1129.02    206.35 o 
   0   8  12      936.71      795.88    190.47 o 
   2   8  12     1375.83     1519.80    227.26 o 
   4   8  12      572.12      781.39    185.69 o 
   6   8  12      647.01      607.37    183.33 o 
   8   8  12      767.79     1022.65    172.34 o 
 -23   9  12        5.76      -44.54    183.02 o 
 -21   9  12       65.23      133.29    171.97 o 
 -19   9  12        1.57       22.34    112.05 o 
 -17   9  12      253.78      318.42    125.97 o 
 -15   9  12      594.18      566.79    135.57 o 
 -13   9  12      979.64     1067.52    145.91 o 
 -11   9  12     2236.60     1977.58    160.12 o 
  -9   9  12      587.25      713.94    221.16 o 
  -7   9  12       87.54      167.88    204.60 o 
  -5   9  12      297.98      437.92    225.86 o 
  -3   9  12      489.45      450.02    211.59 o 
  -1   9  12      362.85      224.51    162.64 o 
   1   9  12     1147.16     1099.29    201.74 o 
   3   9  12      220.93      288.96    193.13 o 
   5   9  12      310.62      317.49    209.54 o 
   7   9  12        0.97      -47.63    199.78 o 
 -22  10  12       63.18      -16.81    186.85 o 
 -20  10  12        3.23       86.44    187.27 o 
 -18  10  12       82.23        0.76    120.23 o 
 -16  10  12      588.02      585.89    139.35 o 
 -14  10  12      299.37      322.24    135.00 o 
 -12  10  12      260.15      395.13    159.16 o 
 -10  10  12     1858.00     2024.71    280.83 o 
  -8  10  12     4695.77     4404.26    381.54 o 
  -6  10  12     1030.49      952.70    244.88 o 
  -4  10  12      149.68      342.80    257.34 o 
  -2  10  12      180.89      251.54    257.58 o 
   0  10  12      439.63      763.64    212.44 o 
   2  10  12        3.18      -31.14    172.71 o 
   4  10  12      567.42      712.36    194.66 o 
   6  10  12      382.73      670.98    231.65 o 
 -21  11  12      356.93      514.89    202.20 o 
 -19  11  12        2.87      -35.17    200.77 o 
 -17  11  12      341.58      237.70    138.57 o 
 -15  11  12       33.55       14.08    135.02 o 
 -13  11  12      434.37      364.94    148.62 o 
 -11  11  12      862.90      908.11    257.33 o 
  -9  11  12      155.78      179.47    201.71 o 
  -7  11  12        8.56      -59.03    214.62 o 
  -5  11  12     1533.82     1338.83    304.59 o 
  -3  11  12       70.81       77.72    250.24 o 
  -1  11  12       49.45      109.38    270.37 o 
   1  11  12      449.20      705.28    213.44 o 
   3  11  12      354.43      607.16    221.84 o 
   5  11  12      200.25      110.19    209.83 o 
 -18  12  12       18.03       30.88    141.43 o 
 -16  12  12       38.97       32.90    132.85 o 
 -14  12  12       65.86      139.81    167.73 o 
 -12  12  12       89.66      188.35    192.78 o 
 -10  12  12        3.88      -15.87    248.23 o 
  -8  12  12      111.74       63.48    243.32 o 
  -6  12  12     1382.93     1496.96    287.26 o 
  -4  12  12      113.87      335.86    287.00 o 
  -2  12  12      591.10      617.10    291.16 o 
   0  12  12      264.54       -0.47    295.16 o 
   2  12  12     1138.46      887.85    232.83 o 
 -15  13  12      866.90      982.95    200.80 o 
 -13  13  12      147.28      185.74    233.61 o 
 -11  13  12      102.57      113.21    252.34 o 
  -9  13  12      214.89      186.25    278.48 o 
  -7  13  12        5.82      -34.56    277.41 o 
  -5  13  12      176.74      146.25    233.33 o 
  -3  13  12     1470.74     1344.46    312.67 o 
  -1  13  12      556.01      404.55    256.08 o 
 -10  14  12        8.50       45.81    273.96 o 
  -8  14  12      194.98      379.80    280.84 o 
  -6  14  12      206.62      -10.80    250.87 o 
 -29   1  13      209.22      192.45    256.49 o 
 -27   1  13      396.21      379.71    179.32 o 
 -25   1  13      495.95      338.99    171.84 o 
 -23   1  13      337.18      231.67    179.86 o 
 -21   1  13     2973.50     3171.49    248.48 o 
 -19   1  13      726.37      804.21    176.32 o 
 -17   1  13     5658.65     5705.51    267.04 o 
 -15   1  13     1148.81     1363.77    189.30 o 
 -13   1  13      332.97      316.87    144.92 o 
 -11   1  13     1998.78     2025.41    115.13 o 
  -9   1  13     3357.22     3523.99    122.59 o 
  -7   1  13     8770.52     8855.31    285.81 o 
  -5   1  13    19206.98    19266.14    295.66 o 
  -3   1  13     3238.02     3134.25    132.78 o 
  -1   1  13      262.97      354.40     67.25 o 
   1   1  13     2828.18     2837.03    103.32 o 
   3   1  13      251.59      254.78     71.79 o 
   5   1  13     2934.33     2815.48    365.79 o 
   7   1  13      906.75      707.88    181.19 o 
   9   1  13      192.40      175.77    192.65 o 
  11   1  13      302.52      204.24    205.22 o 
 -28   2  13       27.46      116.04    249.68 o 
 -26   2  13      653.96      907.03    198.30 o 
 -24   2  13      427.86      459.07    183.43 o 
 -22   2  13     1219.53     1118.42    326.90 o 
 -20   2  13       12.31       -5.63    166.03 o 
 -18   2  13     2551.94     2264.47    256.73 o 
 -16   2  13     1658.26     1601.70    176.59 o 
 -14   2  13      105.81      142.27    138.98 o 
 -12   2  13     1730.53     1638.54    196.39 o 
 -10   2  13     1956.01     2025.14    171.26 o 
  -8   2  13     1085.38     1230.20     87.26 o 
  -6   2  13      111.87       95.83     69.84 o 
  -4   2  13      312.17      204.41     67.82 o 
  -2   2  13       46.84       53.74     86.51 o 
   0   2  13     1084.36     1205.77     83.14 o 
   2   2  13      244.71      264.17     84.10 o 
   4   2  13      438.81      547.50    130.01 o 
   6   2  13      552.24      642.92    181.88 o 
   8   2  13       98.88      169.87    183.48 o 
  10   2  13       87.15      104.57    213.57 o 
 -27   3  13       63.08      194.89    258.95 o 
 -25   3  13      315.49      369.14    262.79 o 
 -23   3  13      246.88      175.31    273.36 o 
 -21   3  13      195.72      232.71    174.40 o 
 -19   3  13     1006.16      819.68    186.30 o 
 -17   3  13      328.23      377.31    135.90 o 
 -15   3  13      895.45      784.57    156.70 o 
 -13   3  13      885.83     1008.62    175.51 o 
 -11   3  13       78.69      150.19    142.35 o 
  -9   3  13       52.09      153.65    127.42 o 
  -7   3  13      342.13      336.03     64.28 o 
  -5   3  13     3916.84     4069.19    142.25 o 
  -3   3  13      113.29       39.96    104.33 o 
  -1   3  13       91.69      129.16     73.20 o 
   1   3  13      923.50      880.90     92.60 o 
   3   3  13      256.96      322.53     95.06 o 
   5   3  13      984.47     1052.79    150.30 o 
   7   3  13      225.71      155.10    170.12 o 
   9   3  13        2.37       50.00    186.04 o 
  11   3  13      103.52      269.98    203.89 o 
 -28   4  13      623.50      743.61    262.18 o 
 -26   4  13     1677.64     1747.50    334.57 o 
 -24   4  13      824.78     1050.75    288.02 o 
 -22   4  13       94.25      187.58    249.74 o 
 -20   4  13     3312.91     4088.54    361.85 o 
 -18   4  13     1715.78     2254.84    313.54 o 
 -16   4  13     4366.45     4548.27    361.02 o 
 -14   4  13     1535.38     1154.73    181.14 o 
 -12   4  13      427.91      702.99    170.33 o 
 -10   4  13     2915.67     3226.04    289.70 o 
  -8   4  13      796.48      899.21     80.64 o 
  -6   4  13      933.50      982.90     96.55 o 
  -4   4  13      212.13      222.14    114.29 o 
  -2   4  13       88.95      -10.19     99.14 o 
   0   4  13      800.29      919.06    101.72 o 
   2   4  13     1049.34     1236.57    101.74 o 
   4   4  13      491.56      472.74    105.03 o 
   6   4  13      203.24      344.53    145.52 o 
   8   4  13      648.04      654.75    241.17 o 
  10   4  13      159.92      158.10    207.50 o 
 -27   5  13      681.59      620.84    292.81 o 
 -25   5  13       26.04      134.54    217.81 o 
 -23   5  13       80.67      301.36    228.48 o 
 -21   5  13      281.85      281.05    212.00 o 
 -19   5  13      364.16      155.66    247.44 o 
 -17   5  13     1674.09     1728.70    290.59 o 
 -15   5  13      117.08       70.87    242.12 o 
 -13   5  13     2608.87     2375.80    203.66 o 
 -11   5  13     2433.43     2497.96    195.45 o 
  -9   5  13      963.43     1039.26    178.34 o 
  -7   5  13       68.13      127.80    136.35 o 
  -5   5  13      807.44      885.43    210.12 o 
  -3   5  13     1280.57     1168.50    114.85 o 
  -1   5  13      562.32      561.31    104.07 o 
   1   5  13      617.17      637.02     91.76 o 
   3   5  13      362.66      273.50    107.59 o 
   5   5  13      519.27      593.26    150.33 o 
   7   5  13       70.93      -55.24    165.91 o 
   9   5  13       16.36       89.30    176.33 o 
 -26   6  13      159.04      507.97    276.50 o 
 -24   6  13      796.04     1025.13    298.87 o 
 -22   6  13      224.27      258.32    273.23 o 
 -20   6  13      784.22      939.16    287.07 o 
 -18   6  13      854.77      788.07    241.31 o 
 -16   6  13     3414.78     2974.07    258.89 o 
 -14   6  13      272.56      355.67    114.55 o 
 -12   6  13      338.47      256.12    101.34 o 
 -10   6  13    10928.51    10499.11    365.74 o 
  -8   6  13      259.07      175.77    158.24 o 
  -6   6  13     8674.99     9339.53    336.38 o 
  -4   6  13      303.75      425.35    146.27 o 
  -2   6  13       96.17      105.81    125.32 o 
   0   6  13      782.41      855.66    120.18 o 
   2   6  13      211.68      181.01    106.51 o 
   4   6  13      477.48      591.13    123.91 o 
   6   6  13      227.82      277.60    151.53 o 
   8   6  13      448.60      417.05    168.32 o 
 -25   7  13      152.14      131.27    273.71 o 
 -23   7  13        3.29      -52.35    235.68 o 
 -21   7  13      985.65     1288.25    306.20 o 
 -19   7  13     2141.24     2391.11    202.84 o 
 -17   7  13      206.54      180.69    115.68 o 
 -15   7  13     2161.04     2506.01    167.97 o 
 -13   7  13     1400.36     1295.63    138.99 o 
 -11   7  13     2120.23     2501.21    225.93 o 
  -9   7  13     1607.88     1631.44    193.10 o 
  -7   7  13     7966.41     8456.55    323.64 o 
  -5   7  13       13.89       27.19    149.21 o 
  -3   7  13     2114.55     2237.48    186.14 o 
  -1   7  13     2184.12     2265.72    185.08 o 
   1   7  13      656.84      804.68    150.59 o 
   3   7  13     1093.28     1117.50    136.71 o 
   5   7  13      349.95      503.51    154.81 o 
   7   7  13      537.72      598.46    174.28 o 
 -24   8  13       71.12     -175.28    297.13 o 
 -22   8  13        0.84      223.01    244.03 o 
 -20   8  13     1039.09     1101.31    141.59 o 
 -18   8  13      435.62      340.30    128.23 o 
 -16   8  13      667.72      625.22    131.29 o 
 -14   8  13       81.00       29.40    111.75 o 
 -12   8  13       43.68       36.94    110.73 o 
 -10   8  13      881.90      623.12    166.27 o 
  -8   8  13        4.70      -34.88    162.35 o 
  -6   8  13       80.91      104.77    156.19 o 
  -4   8  13      335.28      326.36    157.66 o 
  -2   8  13       26.32       18.38    130.22 o 
   0   8  13       35.56       87.72    135.31 o 
   2   8  13        9.92      -35.33    139.12 o 
   4   8  13       19.51       47.41    132.46 o 
   6   8  13       50.41       37.53    161.15 o 
 -23   9  13      213.75      209.48    285.49 o 
 -21   9  13       15.19       82.82    192.39 o 
 -19   9  13        7.05      -20.22    123.29 o 
 -17   9  13      491.90      432.00    126.33 o 
 -15   9  13     2204.08     2113.68    169.75 o 
 -13   9  13      924.39      991.87    145.38 o 
 -11   9  13     1817.98     1762.26    214.72 o 
  -9   9  13     2723.33     2515.41    237.45 o 
  -7   9  13      370.30      370.56    241.94 o 
  -5   9  13      959.72     1132.63    290.94 o 
  -3   9  13       66.02       74.47    261.72 o 
  -1   9  13      899.68     1108.02    225.08 o 
   1   9  13      227.40      376.16    210.75 o 
   3   9  13      296.50      437.47    210.29 o 
   5   9  13      751.25      702.47    213.88 o 
 -22  10  13      504.07      790.94    196.21 o 
 -20  10  13      710.62      689.30    186.80 o 
 -18  10  13       53.71      156.44    131.94 o 
 -16  10  13      500.32      426.73    133.76 o 
 -14  10  13      331.41      261.22    135.79 o 
 -12  10  13       26.68       56.90    158.65 o 
 -10  10  13     1139.92     1169.20    202.59 o 
  -8  10  13     2623.11     2601.84    332.34 o 
  -6  10  13      506.18      577.39    267.09 o 
  -4  10  13      172.07      234.14    210.18 o 
  -2  10  13      767.65      945.42    271.68 o 
   0  10  13       32.31      104.80    186.75 o 
   2  10  13      666.17      895.96    215.47 o 
   4  10  13      196.10      368.99    183.51 o 
 -19  11  13       93.11       35.78    174.97 o 
 -17  11  13       77.21       71.51    143.93 o 
 -15  11  13       12.16      -16.91    138.67 o 
 -13  11  13      137.70       95.84    170.78 o 
 -11  11  13       20.57      -35.50    234.30 o 
  -9  11  13     1217.86      935.84    288.38 o 
  -7  11  13      167.94      166.06    277.51 o 
  -5  11  13       72.25       19.79    208.13 o 
  -3  11  13      722.59      765.76    272.66 o 
  -1  11  13        4.02       49.69    241.72 o 
   1  11  13     1942.43     1911.72    364.84 o 
 -16  12  13      100.06       74.07    178.13 o 
 -14  12  13      817.81     1261.97    220.20 o 
 -12  12  13      131.80      132.71    257.41 o 
 -10  12  13       96.83      299.66    220.13 o 
  -8  12  13      480.91      405.82    224.27 o 
  -6  12  13     1107.42     1120.59    318.61 o 
  -4  12  13      250.08      371.19    233.72 o 
  -2  12  13     1932.40     2152.31    354.85 o 
   0  12  13      356.19      610.57    258.31 o 
 -13  13  13        8.67      177.93    267.58 o 
 -11  13  13        0.41       79.01    213.89 o 
  -9  13  13        6.08       93.95    240.11 o 
  -7  13  13        4.31     -114.65    224.99 o 
  -5  13  13       49.69      249.92    297.16 o 
 -28   0  14      408.90      778.52    306.85 o 
 -26   0  14      636.09      833.90    253.45 o 
 -24   0  14     1706.96     2215.85    350.69 o 
 -22   0  14      506.31      807.94    295.27 o 
 -20   0  14      196.44      272.51    253.31 o 
 -18   0  14        6.30       15.68    229.66 o 
 -16   0  14      153.07      278.51    244.36 o 
 -14   0  14     2655.83     2400.93    300.89 o 
 -12   0  14      179.20       -3.70    242.48 o 
 -10   0  14     4907.46     4576.54    326.69 o 
  -8   0  14     6319.21     6638.73    370.06 o 
  -6   0  14    13342.46    13966.31    501.27 o 
  -4   0  14      106.55       41.83    133.49 o 
  -2   0  14      962.20      987.22    110.18 o 
   0   0  14      143.70      263.84    102.87 o 
   2   0  14     1418.49     1706.12    136.56 o 
   4   0  14       45.89       76.55    159.05 o 
   6   0  14       55.89      256.68    220.52 o 
   8   0  14      940.67     1404.20    297.58 o 
 -27   1  14        7.69      -20.20    184.77 o 
 -25   1  14      367.15      271.94    188.16 o 
 -23   1  14      244.54      418.25    186.90 o 
 -21   1  14      135.45       96.31    184.55 o 
 -19   1  14      193.39      116.93    171.30 o 
 -17   1  14      581.27      507.73    170.29 o 
 -15   1  14      982.34      873.65    274.06 o 
 -13   1  14      137.30      156.68    161.06 o 
 -11   1  14       38.90       16.97    141.94 o 
  -9   1  14       92.12      106.26    124.79 o 
  -7   1  14     1299.50     1581.87    195.15 o 
  -5   1  14        3.42        5.21     82.68 o 
  -3   1  14        1.63       23.22     93.56 o 
  -1   1  14      100.92      109.63     67.68 o 
   1   1  14       64.67       94.20     70.17 o 
   3   1  14      257.69      166.63    108.96 o 
   5   1  14      300.10      342.36    148.61 o 
   7   1  14       12.11       69.96    169.39 o 
   9   1  14        9.69     -180.36    196.06 o 
 -28   2  14        2.21      -71.77    242.80 o 
 -26   2  14       72.21      138.45    162.24 o 
 -24   2  14     1434.43     1527.24    210.39 o 
 -22   2  14      714.90      731.13    176.97 o 
 -20   2  14     1201.73     1046.78    208.77 o 
 -18   2  14      164.14      403.29    165.61 o 
 -16   2  14     4660.54     4520.88    253.70 o 
 -14   2  14       40.89      102.01    170.65 o 
 -12   2  14      194.87       99.01    153.96 o 
 -10   2  14       33.50       75.08    138.77 o 
  -8   2  14     5241.91     5356.07    250.65 o 
  -6   2  14     1815.37     1881.60    104.78 o 
  -4   2  14        5.29       -3.75     93.52 o 
  -2   2  14      224.38      244.98     68.16 o 
   0   2  14      465.14      368.47     73.29 o 
   2   2  14     1307.06     1239.04    105.71 o 
   4   2  14      978.65     1122.52    150.24 o 
   6   2  14      546.88      669.19    162.90 o 
   8   2  14      349.48      489.03    189.40 o 
 -27   3  14       52.80      106.72    269.70 o 
 -25   3  14       66.69      173.03    255.18 o 
 -23   3  14     1130.83     1157.08    202.51 o 
 -21   3  14     1065.83     1192.12    217.80 o 
 -19   3  14      363.14      296.77    149.25 o 
 -17   3  14      202.18      317.49    143.90 o 
 -15   3  14     1396.52     1613.27    205.23 o 
 -13   3  14       81.45       89.40    133.92 o 
 -11   3  14     1569.89     1719.38    241.04 o 
  -9   3  14     1645.58     1904.46    187.03 o 
  -7   3  14      764.22      641.10    164.03 o 
  -5   3  14      907.07     1043.36    102.38 o 
  -3   3  14       18.53      100.58    103.93 o 
  -1   3  14     1917.56     2018.19    122.23 o 
   1   3  14      479.29      396.45     85.34 o 
   3   3  14     1214.68     1217.82    130.20 o 
   5   3  14     1041.78      897.37    152.88 o 
   7   3  14      324.03      316.07    152.24 o 
   9   3  14      139.91      157.38    193.08 o 
 -26   4  14       88.22        0.22    259.72 o 
 -24   4  14      137.32       97.12    247.89 o 
 -22   4  14       81.16      115.66    241.65 o 
 -20   4  14       15.02       41.68    241.91 o 
 -18   4  14      139.58       69.93    267.70 o 
 -16   4  14      217.13      306.23    257.00 o 
 -14   4  14       10.69       94.33    150.57 o 
 -12   4  14      355.90      253.11    163.38 o 
 -10   4  14      623.11      749.89    242.67 o 
  -8   4  14     1328.78     1312.23    270.76 o 
  -6   4  14     1826.75     1838.58    255.72 o 
  -4   4  14       38.55       43.50    148.82 o 
  -2   4  14     1511.48     1589.59    127.96 o 
   0   4  14      256.32      277.54     91.44 o 
   2   4  14      318.25      239.05     90.27 o 
   4   4  14      220.38      215.49    135.47 o 
   6   4  14       12.62       -7.14    146.08 o 
   8   4  14        5.25      -53.89    151.85 o 
 -27   5  14     1974.98     2045.66    373.92 o 
 -25   5  14      366.29      534.28    288.34 o 
 -23   5  14     1597.36     1554.26    343.43 o 
 -21   5  14      592.93      567.47    256.14 o 
 -19   5  14      186.27      110.67    276.54 o 
 -17   5  14     1216.95     1614.97    306.01 o 
 -15   5  14      326.14      596.25    262.95 o 
 -13   5  14     1897.51     2355.15    321.50 o 
 -11   5  14     2052.94     1448.21    271.85 o 
  -9   5  14      425.70      473.21    153.62 o 
  -7   5  14       27.57      140.52    157.51 o 
  -5   5  14     1010.70      875.83    164.22 o 
  -3   5  14     1545.98     1686.01    123.27 o 
  -1   5  14        6.38       95.43     99.34 o 
   1   5  14      238.43      311.93    121.87 o 
   3   5  14      293.68      487.33    124.03 o 
   5   5  14     2145.14     2275.45    187.53 o 
   7   5  14      237.32      325.27    162.18 o 
 -26   6  14      750.45     1025.96    267.89 o 
 -24   6  14     1278.95     1057.71    270.40 o 
 -22   6  14        2.92       95.81    275.44 o 
 -20   6  14       19.04      -79.12    264.90 o 
 -18   6  14     2248.47     2257.89    353.82 o 
 -16   6  14     2931.39     3190.04    353.77 o 
 -14   6  14      491.48      949.48    187.95 o 
 -12   6  14      500.83      446.32    156.10 o 
 -10   6  14      129.57      202.97    143.40 o 
  -8   6  14     3605.84     3018.51    239.27 o 
  -6   6  14      166.28      190.56    172.15 o 
  -4   6  14      420.25      436.82    116.04 o 
  -2   6  14       60.10      139.87    106.28 o 
   0   6  14      783.83      901.57    125.50 o 
   2   6  14       51.90       77.73    111.94 o 
   4   6  14       37.96      137.66    164.70 o 
   6   6  14        1.69      -31.27    214.00 o 
 -25   7  14       13.85       -2.05    223.53 o 
 -23   7  14      398.90      306.16    234.97 o 
 -21   7  14       22.49      -39.15    284.60 o 
 -19   7  14     1533.70     1644.97    316.48 o 
 -17   7  14       37.53       -3.36    158.82 o 
 -15   7  14      401.83      374.28    169.59 o 
 -13   7  14     1503.65     1395.26    202.91 o 
 -11   7  14      451.90      325.79    153.00 o 
  -9   7  14     5769.90     5923.02    296.72 o 
  -7   7  14       61.47      165.55    163.94 o 
  -5   7  14     3635.31     3709.29    259.17 o 
  -3   7  14      548.13      591.97    153.31 o 
  -1   7  14      508.66      449.19    150.16 o 
   1   7  14      121.65      169.00    115.62 o 
   3   7  14        8.80      101.04    117.86 o 
   5   7  14      466.79      475.22    162.35 o 
 -24   8  14       26.32       10.21    244.82 o 
 -22   8  14      190.44      298.58    287.53 o 
 -20   8  14      458.40      267.30    153.05 o 
 -18   8  14      859.04     1043.28    146.38 o 
 -16   8  14      921.89      921.13    174.00 o 
 -14   8  14      507.22      395.83    155.10 o 
 -12   8  14     1492.29     1264.90    198.25 o 
 -10   8  14      287.30      203.64    164.41 o 
  -8   8  14     1927.34     2065.40    220.20 o 
  -6   8  14     2453.36     2229.88    217.22 o 
  -4   8  14     1041.67     1010.64    209.28 o 
  -2   8  14      498.42      554.17    165.02 o 
   0   8  14     1221.32     1477.38    186.94 o 
   2   8  14      329.91      412.70    154.24 o 
   4   8  14      154.33      110.98    168.32 o 
 -21   9  14      122.61      -55.45    298.99 o 
 -19   9  14        0.89      -14.79    127.06 o 
 -17   9  14       58.02       26.44    156.11 o 
 -15   9  14        3.55       74.41    164.42 o 
 -13   9  14      400.84      431.74    172.22 o 
 -11   9  14      746.83      467.31    176.54 o 
  -9   9  14      190.73      209.14    159.44 o 
  -7   9  14      616.41      699.88    184.26 o 
  -5   9  14      286.94      391.41    161.64 o 
  -3   9  14       37.68      142.27    173.96 o 
  -1   9  14      338.43      368.74    154.44 o 
   1   9  14      222.86      274.33    154.30 o 
   3   9  14        0.73       17.55    155.13 o 
 -20  10  14       76.15       -8.44    209.95 o 
 -18  10  14      212.86      272.11    168.83 o 
 -16  10  14        9.46       -9.78    170.72 o 
 -14  10  14        5.01       44.98    157.86 o 
 -12  10  14      680.21      590.76    180.86 o 
 -10  10  14       15.91       53.41    186.59 o 
  -8  10  14      100.51      140.64    193.60 o 
  -6  10  14      215.22      379.59    196.98 o 
  -4  10  14     1171.88     1699.31    338.53 o 
  -2  10  14      940.14     1183.75    309.26 o 
   0  10  14       29.51      100.99    200.01 o 
   2  10  14      240.53      481.65    165.89 o 
 -17  11  14      445.24      311.90    191.41 o 
 -15  11  14        3.17      -44.25    188.68 o 
 -13  11  14      346.92      276.89    196.92 o 
 -11  11  14      534.94      646.35    180.61 o 
  -9  11  14     1014.67     1455.99    234.31 o 
  -7  11  14      944.46      548.85    252.82 o 
  -5  11  14      246.55      277.27    301.65 o 
  -3  11  14        2.89       48.38    244.43 o 
  -1  11  14      196.92      289.53    255.77 o 
 -14  12  14       33.91      135.48    185.12 o 
 -12  12  14        0.61      -41.14    191.64 o 
 -10  12  14      589.45      973.43    296.95 o 
  -8  12  14      172.28      105.23    273.30 o 
  -6  12  14        3.22      -85.42    277.61 o 
 -27   1  15      432.33      652.87    204.97 o 
 -25   1  15      751.09      842.90    195.68 o 
 -23   1  15     2459.29     2663.45    267.05 o 
 -21   1  15      338.68      440.62    228.05 o 
 -19   1  15      224.73      218.87    155.49 o 
 -17   1  15     1104.97      976.26    187.89 o 
 -15   1  15        8.74       53.44    155.48 o 
 -13   1  15     3962.21     4256.66    453.28 o 
 -11   1  15      669.43      821.44    168.30 o 
  -9   1  15     1060.88     1065.25    178.97 o 
  -7   1  15      146.04      116.85    139.15 o 
  -5   1  15      346.86      244.21    146.54 o 
  -3   1  15      582.01      806.38    107.07 o 
  -1   1  15     2648.36     2537.34    105.60 o 
   1   1  15      251.00      422.22     88.88 o 
   3   1  15      259.45      347.02    112.36 o 
   5   1  15      702.90      668.06    133.10 o 
   7   1  15       48.22       96.67    156.34 o 
 -26   2  15       19.14      -25.29    181.46 o 
 -24   2  15       49.08      -14.24    197.71 o 
 -22   2  15      880.88      908.86    192.72 o 
 -20   2  15      361.08      286.04    197.08 o 
 -18   2  15      139.92      148.02    181.82 o 
 -16   2  15      472.90      494.60    177.19 o 
 -14   2  15     2964.17     2919.71    216.94 o 
 -12   2  15     1287.84     1255.03    176.04 o 
 -10   2  15     1580.11     1595.27    189.92 o 
  -8   2  15     7477.70     7561.04    299.27 o 
  -6   2  15     1903.07     1894.48    192.56 o 
  -4   2  15     1420.38     1440.49    146.35 o 
  -2   2  15      116.62      160.89     80.73 o 
   0   2  15      113.90      271.17     86.70 o 
   2   2  15     1343.84     1281.68    131.32 o 
   4   2  15      410.26      299.22    119.52 o 
   6   2  15       53.52       95.81    163.40 o 
 -27   3  15       26.52     -132.05    279.24 o 
 -25   3  15      166.08       49.30    269.61 o 
 -23   3  15      612.54      602.24    201.79 o 
 -21   3  15        0.79      105.35    154.67 o 
 -19   3  15     1003.45      953.62    178.46 o 
 -17   3  15      678.73      489.55    185.79 o 
 -15   3  15      389.46      513.93    169.26 o 
 -13   3  15       28.92      -48.29    169.23 o 
 -11   3  15        4.86       15.98    158.83 o 
  -9   3  15     2990.60     2954.98    225.13 o 
  -7   3  15       12.60      -63.48    150.42 o 
  -5   3  15      311.15      228.10    147.18 o 
  -3   3  15       51.90      148.06    109.52 o 
  -1   3  15      362.68      299.48    123.41 o 
   1   3  15       40.85       19.18     88.63 o 
   3   3  15      547.30      622.27    120.86 o 
   5   3  15      179.78      258.96    147.83 o 
 -26   4  15        4.29      -21.82    210.07 o 
 -24   4  15      598.00      732.12    303.02 o 
 -22   4  15     2747.35     2784.65    328.49 o 
 -20   4  15     1498.29     1710.71    326.52 o 
 -18   4  15        9.29        5.74    260.15 o 
 -16   4  15     1059.13     1443.55    279.04 o 
 -14   4  15      927.43     1367.23    325.36 o 
 -12   4  15     5670.54     5972.98    422.73 o 
 -10   4  15       47.26       24.06    255.80 o 
  -8   4  15     2874.00     2868.47    298.89 o 
  -6   4  15     2664.25     2767.71    305.56 o 
  -4   4  15       11.39      -25.00    165.39 o 
  -2   4  15     1060.27     1121.77    181.74 o 
   0   4  15     1138.09     1107.13    188.07 o 
   2   4  15     1489.98     1446.27    191.24 o 
   4   4  15     1085.13     1119.02    165.87 o 
   6   4  15      127.52      224.51    162.48 o 
 -25   5  15       12.66       23.06    243.24 o 
 -23   5  15      187.45      214.94    280.28 o 
 -21   5  15        2.34       30.49    243.02 o 
 -19   5  15      171.16      331.30    274.54 o 
 -17   5  15      133.75       13.51    257.39 o 
 -15   5  15     2483.40     2026.02    310.48 o 
 -13   5  15      462.18      470.03    275.76 o 
 -11   5  15      988.51      750.12    277.26 o 
  -9   5  15      168.09      133.29    250.69 o 
  -7   5  15     1870.35     1726.92    278.13 o 
  -5   5  15      647.90      401.15    232.36 o 
  -3   5  15       18.99       34.72    164.41 o 
  -1   5  15        1.19      -58.60    169.47 o 
   1   5  15        9.11       45.07    147.28 o 
   3   5  15       10.97      -32.76    172.88 o 
   5   5  15        6.93       11.57    172.06 o 
 -24   6  15      131.41      175.51    274.65 o 
 -22   6  15       46.97      100.79    273.60 o 
 -20   6  15      709.08      904.21    258.56 o 
 -18   6  15       81.29       13.62    250.03 o 
 -16   6  15      354.43      536.33    232.27 o 
 -14   6  15     1075.64     1028.16    300.90 o 
 -12   6  15     1545.50     1443.10    193.13 o 
 -10   6  15      318.61      499.43    166.62 o 
  -8   6  15      235.06      336.97    162.11 o 
  -6   6  15     3943.79     3670.71    268.00 o 
  -4   6  15       56.39      -23.11    178.82 o 
  -2   6  15     2415.72     2406.19    222.80 o 
   0   6  15        5.56       48.88    147.27 o 
   2   6  15     1221.98     1339.08    367.34 o 
   4   6  15      549.05      331.37    330.71 o 
 -23   7  15      968.46      902.71    260.58 o 
 -21   7  15      747.65      934.86    312.34 o 
 -19   7  15       87.65      -19.32    277.40 o 
 -17   7  15      727.46     1404.96    313.44 o 
 -15   7  15      340.90      326.98    181.18 o 
 -13   7  15      490.76      536.01    167.41 o 
 -11   7  15     1122.58     1354.10    201.22 o 
  -9   7  15     1182.15     1147.77    207.30 o 
  -7   7  15      962.91     1216.22    276.27 o 
  -5   7  15      491.64      460.54    184.22 o 
  -3   7  15     3271.44     3570.88    220.86 o 
  -1   7  15       50.25      114.72    143.84 o 
   1   7  15      431.78      372.23    155.95 o 
   3   7  15       61.03      177.46    213.48 o 
 -22   8  15       36.56      -31.07    316.69 o 
 -20   8  15        5.77      -39.21    232.83 o 
 -18   8  15       52.95      125.10    163.59 o 
 -16   8  15       71.77      120.84    172.02 o 
 -14   8  15        0.87        0.01    154.90 o 
 -12   8  15      852.59      770.06    189.40 o 
 -10   8  15        0.90      -64.62    171.46 o 
  -8   8  15      215.09      330.65    168.79 o 
  -6   8  15      404.60      160.06    158.01 o 
  -4   8  15       47.16       25.57    188.76 o 
  -2   8  15        7.54       17.72    158.25 o 
   0   8  15      176.68      155.39    167.00 o 
   2   8  15        4.08     -228.81    228.81 o 
 -21   9  15      106.55      -91.04    276.42 o 
 -19   9  15     1434.69     1516.05    207.26 o 
 -17   9  15       88.44       25.37    181.91 o 
 -15   9  15      378.27      420.73    177.61 o 
 -13   9  15      151.72      246.38    183.56 o 
 -11   9  15     1173.67     1265.64    201.58 o 
  -9   9  15      628.67      892.13    209.98 o 
  -7   9  15      605.33      517.69    185.90 o 
  -5   9  15     1583.49     1586.02    222.90 o 
  -3   9  15      432.57      695.90    202.71 o 
  -1   9  15      208.16      314.88    162.90 o 
 -18  10  15      463.24      531.24    187.60 o 
 -16  10  15      288.09      266.44    187.21 o 
 -14  10  15        2.08       99.63    159.57 o 
 -12  10  15     1117.66     1407.03    232.89 o 
 -10  10  15      333.48      420.09    192.07 o 
  -8  10  15       68.25      134.54    195.49 o 
  -6  10  15      277.25      285.16    182.22 o 
  -4  10  15      179.32      163.47    209.27 o 
  -2  10  15       43.94      131.42    197.49 o 
 -15  11  15       63.82      225.68    196.65 o 
 -13  11  15      198.38      196.68    195.70 o 
 -11  11  15       10.91       84.37    223.42 o 
  -9  11  15        4.60       33.18    161.18 o 
  -7  11  15       27.34      113.02    184.48 o 
  -5  11  15      167.89      239.63    210.78 o 
 -26   0  16      211.15      135.05    278.59 o 
 -24   0  16      513.02      647.27    312.03 o 
 -22   0  16      659.24     1118.93    280.73 o 
 -20   0  16      602.82      552.36    296.10 o 
 -18   0  16      487.40      213.11    220.84 o 
 -16   0  16       10.08       -4.61    217.52 o 
 -14   0  16       50.04       47.30    252.39 o 
 -12   0  16       69.75      106.77    193.73 o 
 -10   0  16      419.79      481.23    213.30 o 
  -8   0  16     1740.54     1429.70    290.78 o 
  -6   0  16        7.34       68.28    215.44 o 
  -4   0  16      924.33      947.26    160.79 o 
  -2   0  16     2697.96     2853.51    211.33 o 
   0   0  16      251.43      401.42    242.36 o 
   2   0  16     1164.90     1512.96    320.44 o 
   4   0  16       29.91     -100.09    245.96 o 
 -25   1  16      707.93      705.43    199.93 o 
 -23   1  16       66.31      144.19    192.13 o 
 -21   1  16        8.19      160.71    193.41 o 
 -19   1  16       96.06      206.62    211.67 o 
 -17   1  16        0.77      203.83    181.74 o 
 -15   1  16       81.35       17.31    170.77 o 
 -13   1  16     1106.94      935.74    187.60 o 
 -11   1  16     1877.63     2116.98    224.73 o 
  -9   1  16     1060.01     1095.95    182.91 o 
  -7   1  16      389.45      375.43    161.19 o 
  -5   1  16      369.90      292.66    144.87 o 
  -3   1  16      113.38      109.54     98.19 o 
  -1   1  16      128.83      136.04     94.72 o 
   1   1  16      108.84      129.45    156.15 o 
   3   1  16       26.25      189.01    176.60 o 
   5   1  16       39.31      -52.07    197.63 o 
 -26   2  16      982.90      963.65    236.20 o 
 -24   2  16       25.92      139.78    189.19 o 
 -22   2  16       85.22       44.43    170.49 o 
 -20   2  16      624.64     1115.81    259.32 o 
 -18   2  16        3.08      -13.66    172.75 o 
 -16   2  16      777.16     1007.32    205.51 o 
 -14   2  16       12.97       95.28    172.13 o 
 -12   2  16     1907.63     2103.60    212.33 o 
 -10   2  16      116.85      222.29    167.75 o 
  -8   2  16      228.93      146.56    164.22 o 
  -6   2  16      185.00       85.04    151.62 o 
  -4   2  16     1164.26     1162.39    145.68 o 
  -2   2  16        2.85       30.68     96.78 o 
   0   2  16      543.25      650.71    187.78 o 
   2   2  16      653.26      633.23    184.54 o 
   4   2  16      116.11      205.81    306.21 o 
 -25   3  16      436.40      600.76    276.82 o 
 -23   3  16      297.17      204.09    184.49 o 
 -21   3  16      155.61      219.06    174.39 o 
 -19   3  16     2131.57     2401.33    247.86 o 
 -17   3  16      460.47      669.90    205.17 o 
 -15   3  16      828.80      756.75    189.37 o 
 -13   3  16     1003.57     1217.77    195.61 o 
 -11   3  16     4997.10     5493.02    292.70 o 
  -9   3  16     2597.64     2477.51    232.84 o 
  -7   3  16     1514.04     1392.60    195.77 o 
  -5   3  16      413.36      357.44    214.24 o 
  -3   3  16      747.34      870.99    174.71 o 
  -1   3  16     1275.32     1559.53    197.66 o 
   1   3  16      610.07      659.21    327.61 o 
   3   3  16      542.99      664.69    297.31 o 
 -24   4  16      205.03      342.54    257.83 o 
 -22   4  16      344.61      311.63    248.64 o 
 -20   4  16        0.07      -97.63    233.88 o 
 -18   4  16       46.20       21.33    247.82 o 
 -16   4  16      597.82      725.59    294.59 o 
 -14   4  16      223.19      447.82    272.95 o 
 -12   4  16      450.26      271.90    271.51 o 
 -10   4  16       96.76       62.66    234.27 o 
  -8   4  16      554.83      440.51    269.67 o 
  -6   4  16       10.25      -11.64    257.54 o 
  -4   4  16     1117.61     1311.60    268.57 o 
  -2   4  16      400.22      361.42    165.34 o 
   0   4  16       10.64      -31.75    161.19 o 
   2   4  16       29.64       -3.64    280.74 o 
 -23   5  16     1620.64     1510.02    316.92 o 
 -21   5  16      532.87      534.22    241.26 o 
 -19   5  16     1169.09     1346.06    277.59 o 
 -17   5  16     1024.73      990.86    308.38 o 
 -15   5  16      972.91      860.56    278.87 o 
 -13   5  16     1100.25     1132.94    313.88 o 
 -11   5  16     2880.37     3049.08    357.22 o 
  -9   5  16     4421.61     4763.67    389.72 o 
  -7   5  16     1147.19      682.19    243.94 o 
  -5   5  16      536.85      774.90    240.29 o 
  -3   5  16       55.85      -66.95    171.74 o 
  -1   5  16       60.87       39.18    147.88 o 
   1   5  16     1579.88     1831.67    396.54 o 
   3   5  16       33.63      -34.60    358.99 o 
 -22   6  16      578.33      645.37    301.69 o 
 -20   6  16     1354.58     1397.93    339.07 o 
 -18   6  16        4.52      -36.30    293.13 o 
 -16   6  16        6.56      -26.17    269.26 o 
 -14   6  16      580.29      817.93    297.04 o 
 -12   6  16       27.63       86.41    252.96 o 
 -10   6  16       54.28       -5.85    273.06 o 
  -8   6  16      406.89      281.89    240.52 o 
  -6   6  16       23.36      -42.40    265.83 o 
  -4   6  16     1018.29      856.72    266.57 o 
  -2   6  16      179.87      261.95    185.46 o 
   0   6  16      244.56      155.74    172.44 o 
   2   6  16       37.06      146.51    327.56 o 
 -21   7  16        7.89     -114.71    279.25 o 
 -19   7  16       67.31      103.88    276.21 o 
 -17   7  16       97.98       88.03    235.48 o 
 -15   7  16      963.60      793.33    311.36 o 
 -13   7  16        5.11       30.97    165.22 o 
 -11   7  16       21.34      -12.60    152.78 o 
  -9   7  16      644.25      750.17    197.54 o 
  -7   7  16      234.36      183.54    181.69 o 
  -5   7  16     3647.92     3863.85    298.31 o 
  -3   7  16       74.63      174.59    164.44 o 
  -1   7  16     2194.34     2206.29    363.84 o 
   1   7  16      653.00      825.14    283.77 o 
 -20   8  16       58.08      -70.20    322.06 o 
 -18   8  16      333.66      474.85    308.40 o 
 -16   8  16      165.03      279.04    173.37 o 
 -14   8  16      132.18      248.16    197.90 o 
 -12   8  16      169.00      192.01    173.26 o 
 -10   8  16      146.57      173.78    153.91 o 
  -8   8  16     1471.20     1279.81    217.88 o 
  -6   8  16      369.34      295.84    174.84 o 
  -4   8  16      494.78      610.81    204.97 o 
  -2   8  16      686.90      690.91    215.88 o 
 -17   9  16       26.24        2.46    197.52 o 
 -15   9  16      344.51      402.81    187.56 o 
 -13   9  16       13.28      118.69    193.04 o 
 -11   9  16       13.32      102.74    172.98 o 
  -9   9  16      278.90      497.84    207.67 o 
  -7   9  16      283.92      246.82    188.05 o 
  -5   9  16        6.99        9.76    192.11 o 
  -3   9  16       83.02       78.05    208.40 o 
 -14  10  16      218.29       73.42    189.42 o 
 -12  10  16       48.78      119.72    174.88 o 
 -10  10  16       81.61      141.22    174.04 o 
  -8  10  16      275.87      385.29    194.89 o 
 -25   1  17      239.74      392.85    331.52 o 
 -23   1  17      241.07      484.05    199.95 o 
 -21   1  17       80.45      166.91    196.60 o 
 -19   1  17       59.46      119.49    162.62 o 
 -17   1  17      127.43      177.35    174.86 o 
 -15   1  17      733.31      833.56    194.12 o 
 -13   1  17     1019.85     1112.50    218.95 o 
 -11   1  17       13.99       45.22    181.39 o 
  -9   1  17      999.71     1552.64    215.79 o 
  -7   1  17       58.48      250.41    172.79 o 
  -5   1  17      664.61      809.18    169.36 o 
  -3   1  17      639.47      677.24    116.30 o 
  -1   1  17      978.65     1104.75    196.00 o 
   1   1  17      694.83      583.96    269.55 o 
 -24   2  17       75.00      114.88    218.37 o 
 -22   2  17      797.15      932.05    213.23 o 
 -20   2  17      114.73      294.34    210.97 o 
 -18   2  17     1332.43     1377.66    213.86 o 
 -16   2  17      907.44      892.47    189.02 o 
 -14   2  17      167.00      155.60    175.75 o 
 -12   2  17       22.95       33.73    163.38 o 
 -10   2  17     1702.54     1757.15    226.40 o 
  -8   2  17       43.26      125.20    169.79 o 
  -6   2  17      217.66      135.46    155.84 o 
  -4   2  17     1044.62     1023.71    171.03 o 
  -2   2  17      260.59      287.15    167.97 o 
   0   2  17      534.43      322.36    308.35 o 
   2   2  17        2.33      -48.22    257.59 o 
 -23   3  17       47.60       41.79    219.66 o 
 -21   3  17       22.04      -51.11    188.64 o 
 -19   3  17      130.16       74.10    209.11 o 
 -17   3  17       95.80      196.68    165.91 o 
 -15   3  17      918.41      774.69    216.88 o 
 -13   3  17      369.28      217.11    163.61 o 
 -11   3  17       76.92      165.24    177.06 o 
  -9   3  17      771.75      733.66    198.70 o 
  -7   3  17       88.02      211.95    227.53 o 
  -5   3  17      193.60      273.42    227.62 o 
  -3   3  17       17.73      -14.05    157.91 o 
  -1   3  17       93.32       81.37    256.61 o 
   1   3  17      189.54      535.69    301.81 o 
 -22   4  17      408.89      253.83    264.19 o 
 -20   4  17      268.01       81.95    254.89 o 
 -18   4  17     1172.37     1162.20    335.73 o 
 -16   4  17     1937.61     2564.78    366.27 o 
 -14   4  17      880.69      838.58    293.58 o 
 -12   4  17     2719.20     2682.64    364.14 o 
 -10   4  17     1266.45     1719.75    302.56 o 
  -8   4  17     2113.88     2332.82    322.53 o 
  -6   4  17      202.90       34.96    272.92 o 
  -4   4  17     1029.73     1304.71    279.76 o 
  -2   4  17      787.10      928.91    201.89 o 
   0   4  17        9.50       28.11    285.12 o 
 -23   5  17       43.74      425.52    286.92 o 
 -21   5  17        0.65      125.71    263.06 o 
 -19   5  17      113.29      263.94    306.37 o 
 -17   5  17      216.62      466.66    241.10 o 
 -15   5  17        0.47      -40.77    285.71 o 
 -13   5  17       66.14      219.60    254.36 o 
 -11   5  17     2552.06     2422.95    323.99 o 
  -9   5  17      529.31      775.59    264.43 o 
  -7   5  17      115.28      136.55    255.28 o 
  -5   5  17      104.54      160.30    232.89 o 
  -3   5  17      363.04      261.94    229.04 o 
  -1   5  17      505.50      605.31    341.44 o 
 -20   6  17        4.58       35.66    301.18 o 
 -18   6  17      184.97      443.78    243.39 o 
 -16   6  17      362.42      485.11    301.49 o 
 -14   6  17      463.98      524.36    303.76 o 
 -12   6  17     2491.60     2604.06    392.50 o 
 -10   6  17     1044.14     1039.92    269.66 o 
  -8   6  17     1639.71     1725.78    353.48 o 
  -6   6  17      551.90      698.20    294.40 o 
  -4   6  17      253.55      373.73    252.97 o 
  -2   6  17     2159.90     2108.51    237.93 o 
 -19   7  17      736.54     1227.39    346.43 o 
 -17   7  17      368.31      564.36    294.66 o 
 -15   7  17       95.29      589.38    310.75 o 
 -13   7  17       48.78      213.48    299.36 o 
 -11   7  17      174.04      238.86    285.58 o 
  -9   7  17      637.10      617.44    249.14 o 
  -7   7  17       17.65      160.48    271.30 o 
  -5   7  17      856.70      727.54    269.29 o 
  -3   7  17      221.77      341.55    277.24 o 
 -18   8  17        6.87      -28.01    307.50 o 
 -16   8  17        9.84      -32.13    264.23 o 
 -14   8  17       53.42       63.78    306.65 o 
 -12   8  17      288.92      244.75    197.67 o 
 -10   8  17       23.63        9.51    185.33 o 
  -8   8  17      216.35      218.91    186.36 o 
  -6   8  17        2.18      -44.24    182.21 o 
 -13   9  17        9.52       34.47    203.51 o 
 -11   9  17      480.98      452.10    188.97 o 
 -22   0  18       61.17      410.49    262.09 o 
 -20   0  18       24.82      118.44    241.04 o 
 -18   0  18      780.78     1041.36    276.34 o 
 -16   0  18     1676.97     1973.55    359.04 o 
 -14   0  18        6.33      269.81    229.13 o 
 -12   0  18      763.78      906.53    244.49 o 
 -10   0  18        6.85      258.61    266.23 o 
  -8   0  18       13.32      123.99    255.10 o 
  -6   0  18      550.26      726.23    267.92 o 
  -4   0  18      189.40      137.71    219.66 o 
 -23   1  18       57.77      -17.26    194.89 o 
 -21   1  18      389.40      454.66    198.13 o 
 -19   1  18      172.77        7.19    165.62 o 
 -17   1  18       14.71       -5.78    192.66 o 
 -15   1  18       22.64      -52.19    180.65 o 
 -13   1  18       30.65      150.58    164.77 o 
 -11   1  18      419.29      407.74    181.91 o 
  -9   1  18      329.85      373.30    181.62 o 
  -7   1  18      296.30      228.90    185.14 o 
  -5   1  18        1.56      -34.67    151.05 o 
  -1   1  18       26.49       -1.95    243.12 o 
 -22   2  18       55.29      254.91    195.83 o 
 -20   2  18        2.72      103.28    192.40 o 
 -18   2  18      537.49      354.51    196.82 o 
 -16   2  18      464.66      314.14    193.73 o 
 -14   2  18      664.17      676.08    192.27 o 
 -12   2  18      715.42      874.57    199.86 o 
 -10   2  18       23.02       66.91    179.63 o 
  -8   2  18      959.25      824.51    185.75 o 
  -6   2  18       22.65        3.75    157.11 o 
  -4   2  18      116.45      199.90    237.78 o 
  -2   2  18      611.23      565.41    267.17 o 
 -21   3  18       63.16      -22.08    173.47 o 
 -19   3  18       19.82      -22.89    187.76 o 
 -17   3  18      101.28       41.30    211.96 o 
 -15   3  18     1337.43     1690.24    230.24 o 
 -13   3  18      124.66      204.98    161.07 o 
 -11   3  18      252.22      251.13    175.57 o 
  -9   3  18        7.06      -47.02    171.31 o 
  -7   3  18     1407.14     1886.85    329.89 o 
  -5   3  18      446.03      412.94    265.67 o 
 -20   4  18       11.15     -140.51    321.05 o 
 -18   4  18      378.81      386.87    273.33 o 
 -16   4  18      123.11      205.15    235.64 o 
 -14   4  18       75.61      193.91    276.00 o 
 -12   4  18     1071.97      843.43    302.20 o 
 -10   4  18      220.26      138.37    269.47 o 
  -8   4  18      114.35       44.17    287.85 o 
  -6   4  18       27.96      -36.52    267.17 o 
  -4   4  18      205.39      339.75    244.28 o 
 -19   5  18      937.38     1335.23    296.05 o 
 -17   5  18      121.49      240.00    286.59 o 
 -15   5  18      975.86     1185.68    343.50 o 
 -13   5  18     1458.51     1231.57    301.93 o 
 -11   5  18      612.22      835.28    310.23 o 
  -9   5  18      155.94      381.65    288.62 o 
  -7   5  18      887.47     1272.20    331.32 o 
  -5   5  18      834.72      961.90    292.09 o 
 -18   6  18      588.01      748.45    321.15 o 
 -16   6  18     1496.36     1208.94    375.52 o 
 -14   6  18      268.50      260.03    314.23 o 
 -12   6  18      960.91      985.92    315.31 o 
 -10   6  18      899.68      915.07    323.25 o 
  -8   6  18        1.50      -56.81    284.42 o 
  -6   6  18       80.97      103.69    289.59 o 
 -15   7  18      810.31      751.68    344.39 o 
 -13   7  18      307.64        3.46    321.59 o 
 -11   7  18      597.24      997.04    272.93 o 
  -9   7  18       47.41       45.93    277.38 o 
 -19   1  19     1116.68     1324.16    235.66 o 
 -17   1  19      193.36      341.35    206.40 o 
 -15   1  19      569.41      650.03    199.26 o 
 -13   1  19      168.50      212.88    188.02 o 
 -11   1  19      372.61      442.61    171.57 o 
  -9   1  19      224.36      282.64    184.01 o 
  -7   1  19       29.92      113.86    176.89 o 
 -18   2  19      276.50      408.77    196.40 o 
 -16   2  19        5.97       14.10    167.24 o 
 -14   2  19      393.94      597.23    189.76 o 
 -12   2  19      560.05      750.68    214.24 o 
 -10   2  19      286.77      309.81    199.75 o 
  -8   2  19        5.21      -17.53    191.93 o 
  -6   2  19      624.30      482.67    193.42 o 
 -17   3  19      109.74      132.90    198.05 o 
 -15   3  19      328.66      348.05    232.57 o 
 -13   3  19       81.64       63.14    176.23 o 
 -11   3  19      814.14      638.20    186.08 o 
  -9   3  19       22.67      -72.45    293.85 o 
  -7   3  19      268.19        6.84    255.98 o 
 -16   4  19        7.89      -53.97    289.82 o 
 -14   4  19      323.10      384.78    278.04 o 
 -12   4  19      335.15      644.40    280.44 o 
 -10   4  19      185.60      325.77    249.46 o 
                                                 
